# Supplementary material for: Transfer learning enhanced water-enabled electricity generation in highly oriented graphene oxide nanochannels
Source: Nat Commun. 2022 Nov 10;13:6819. doi: 10.1038/s41467-022-34496-y (PMC9649687; doi:10.1038/s41467-022-34496-y)
Supplement: Supplementary file 6 — Source Data [file 41467_2022_34496_MOESM6_ESM.xlsx]

## Sheet: Figure 2d
Angle	Min	Mean	Max
0.00217864	1.03426	1.05634	1.12933
0.00653591	1.03446	1.0588	1.12451
0.0108932	1.03693	1.05884	1.12207
0.0152505	1.03822	1.0589	1.11972
0.0196077	1.0395	1.05898	1.1174
0.023965	1.04204	1.05908	1.11508
0.0283223	1.04215	1.0592	1.1152
0.0326795	1.04229	1.05934	1.11306
0.0370368	1.04245	1.0598	1.11552
0.0413941	1.04263	1.06212	1.11571
0.0457513	1.04283	1.06232	1.11836
0.0501086	1.04305	1.06254	1.11864
0.0544659	1.04328	1.06278	1.12149
0.0588232	1.04354	1.06305	1.12439
0.0631804	1.04382	1.06577	1.12733
0.0675377	1.04412	1.06607	1.13033
0.071895	1.04443	1.07027	1.13338
0.0762522	1.04477	1.07305	1.13509
0.0806095	1.04757	1.07588	1.13792
0.0849668	1.04795	1.07876	1.14017
0.0893241	1.04948	1.08012	1.14121
0.0936813	1.05121	1.08299	1.14167
0.0980386	1.05516	1.08589	1.14459
0.102396	1.05946	1.08807	1.14533
0.106753	1.06652	1.08931	1.14806
0.11111	1.06957	1.08983	1.14861
0.115468	1.07267	1.09037	1.14918
0.119825	1.07378	1.09339	1.14977
0.124182	1.07623	1.09397	1.15039
0.12854	1.0774	1.09458	1.15102
0.132897	1.07802	1.0952	1.15018
0.137254	1.07865	1.09585	1.15237
0.141611	1.07931	1.09652	1.15307
0.145969	1.07999	1.09722	1.1538
0.150326	1.0807	1.09793	1.15756
0.154683	1.08142	1.09866	1.16154
0.15904	1.08217	1.09942	1.16558
0.163398	1.08293	1.1002	1.16681
0.167755	1.08372	1.101	1.17012
0.172112	1.08453	1.10183	1.17347
0.176469	1.08784	1.10267	1.17437
0.180827	1.08869	1.10601	1.17529
0.185184	1.08957	1.10691	1.17872
0.189541	1.09047	1.11013	1.17969
0.193899	1.09263	1.11124	1.18069
0.198256	1.09482	1.11468	1.18171
0.202613	1.09579	1.11641	1.18276
0.20697	1.09679	1.11917	1.18383
0.211328	1.09972	1.12191	1.18493
0.215685	1.10133	1.12625	1.18696
0.220042	1.10239	1.12733	1.18968
0.224399	1.10348	1.12897	1.19086
0.228757	1.10459	1.13208	1.19205
0.233114	1.10572	1.13324	1.19328
0.237471	1.10687	1.13442	1.19452
0.241829	1.10805	1.13563	1.19579
0.246186	1.10913	1.13686	1.19709
0.250543	1.10797	1.13812	1.19842
0.2549	1.10922	1.1394	1.19977
0.259258	1.11049	1.14042	1.20114
0.263615	1.11178	1.13951	1.20254
0.267972	1.1131	1.14087	1.20397
0.272329	1.11445	1.14224	1.20542
0.276687	1.11581	1.14365	1.2069
0.281044	1.11721	1.14508	1.20841
0.285401	1.11921	1.14653	1.20994
0.289759	1.12261	1.14801	1.2115
0.294116	1.12408	1.14951	1.21309
0.298473	1.12558	1.15127	1.2147
0.30283	1.12875	1.15515	1.21639
0.307188	1.1312	1.15673	1.22057
0.311545	1.13277	1.15834	1.22227
0.315902	1.13694	1.15998	1.224
0.320259	1.13857	1.16165	1.22576
0.324617	1.14023	1.16249	1.22754
0.328974	1.14083	1.16249	1.22936
0.333331	1.14105	1.16423	1.2312
0.337689	1.14278	1.16342	1.23307
0.342046	1.14455	1.16413	1.23462
0.346403	1.14375	1.16445	1.23432
0.35076	1.14556	1.16629	1.23627
0.355118	1.1474	1.16817	1.23826
0.359475	1.14927	1.16747	1.24027
0.363832	1.15117	1.16939	1.24232
0.368189	1.15309	1.17135	1.2444
0.372547	1.15504	1.17532	1.2465
0.376904	1.15702	1.17535	1.2488
0.381261	1.15903	1.18001	1.25144
0.385619	1.16107	1.18209	1.25408
0.389976	1.16314	1.18419	1.25671
0.394333	1.16524	1.18399	1.25935
0.39869	1.16736	1.18776	1.26199
0.403048	1.16958	1.19069	1.26463
0.407405	1.17206	1.19292	1.26726
0.411762	1.17454	1.19518	1.2699
0.416119	1.17701	1.19747	1.27254
0.420477	1.17949	1.20015	1.27517
0.424834	1.18197	1.20481	1.27781
0.429191	1.18444	1.2072	1.28045
0.433549	1.18692	1.20963	1.28308
0.437906	1.1894	1.21208	1.28572
0.442263	1.19187	1.21727	1.28836
0.44662	1.19435	1.21979	1.29099
0.450978	1.19683	1.22236	1.29363
0.455335	1.1993	1.22495	1.29627
0.459692	1.20178	1.22758	1.2989
0.464049	1.20426	1.23025	1.30154
0.468407	1.20673	1.23295	1.30418
0.472764	1.20921	1.23568	1.30681
0.477121	1.21169	1.23846	1.30945
0.481478	1.21416	1.24156	1.31209
0.485836	1.21664	1.24686	1.31472
0.490193	1.21912	1.24699	1.31736
0.49455	1.2216	1.24991	1.32
0.498908	1.22407	1.25286	1.32264
0.503265	1.22655	1.25586	1.32527
0.507622	1.22903	1.25889	1.32791
0.511979	1.2315	1.26196	1.33055
0.516337	1.2338	1.26507	1.33318
0.520694	1.23594	1.26822	1.33582
0.525051	1.23808	1.26859	1.33874
0.529408	1.23991	1.27181	1.34184
0.533766	1.2415	1.27508	1.34493
0.538123	1.24278	1.27838	1.34803
0.54248	1.24398	1.28173	1.35112
0.546838	1.24521	1.28512	1.35421
0.551195	1.24692	1.28855	1.35731
0.555552	1.24834	1.29202	1.36052
0.559909	1.24957	1.29553	1.3638
0.564267	1.25278	1.2991	1.36708
0.568624	1.25575	1.29981	1.37035
0.572981	1.25872	1.30345	1.37363
0.577338	1.26169	1.30714	1.37691
0.581696	1.26466	1.31087	1.38053
0.586053	1.26763	1.31465	1.38418
0.59041	1.27061	1.31848	1.38784
0.594768	1.27359	1.32235	1.39149
0.599125	1.27657	1.32627	1.39514
0.603482	1.27937	1.32729	1.39879
0.607839	1.282	1.3313	1.40244
0.612197	1.28421	1.33536	1.40556
0.616554	1.28418	1.33947	1.40868
0.620911	1.28404	1.34336	1.41163
0.625268	1.2848	1.34484	1.41442
0.629626	1.28285	1.3491	1.41755
0.633983	1.28392	1.35341	1.42085
0.63834	1.28503	1.35709	1.42408
0.642698	1.28734	1.35915	1.42703
0.647055	1.28798	1.36361	1.43013
0.651412	1.29161	1.36506	1.43341
0.655769	1.29593	1.36963	1.43673
0.660127	1.30029	1.37425	1.4401
0.664484	1.30473	1.37893	1.44355
0.668841	1.3092	1.38366	1.44721
0.673198	1.31374	1.3873	1.45088
0.677556	1.31622	1.39019	1.45446
0.681913	1.31985	1.39509	1.45803
0.68627	1.32454	1.39691	1.46186
0.690628	1.32615	1.40193	1.46573
0.694985	1.33095	1.40497	1.46954
0.699342	1.33476	1.40789	1.47332
0.703699	1.33541	1.41082	1.47698
0.708057	1.33933	1.41033	1.48056
0.712414	1.34114	1.41505	1.48334
0.716771	1.34491	1.41634	1.48523
0.721128	1.34812	1.41937	1.4879
0.725486	1.34999	1.42071	1.49066
0.729843	1.35204	1.42389	1.49393
0.7342	1.35735	1.42692	1.49754
0.738557	1.35943	1.43178	1.50145
0.742915	1.36155	1.43426	1.50564
0.747272	1.36704	1.44003	1.50993
0.751629	1.36926	1.44588	1.51451
0.755987	1.37152	1.44846	1.51913
0.760344	1.37384	1.45304	1.52163
0.764701	1.37455	1.45715	1.52798
0.769058	1.3736	1.46311	1.53441
0.773416	1.37424	1.46609	1.54092
0.777773	1.37971	1.46895	1.55394
0.78213	1.38609	1.47325	1.56103
0.786487	1.39859	1.47827	1.56101
0.790845	1.40171	1.48131	1.55931
0.795202	1.40789	1.48364	1.56053
0.799559	1.4087	1.48755	1.56587
0.803917	1.41291	1.49075	1.57121
0.808274	1.4165	1.49402	1.57655
0.812631	1.42131	1.50088	1.58189
0.816988	1.42547	1.50427	1.58723
0.821346	1.43024	1.50995	1.59257
0.825703	1.43585	1.51411	1.59791
0.83006	1.43909	1.51927	1.60325
0.834417	1.44219	1.524	1.60859
0.838775	1.44307	1.52847	1.61393
0.843132	1.44398	1.5328	1.61927
0.847489	1.44521	1.53631	1.62461
0.851847	1.44585	1.54142	1.62995
0.856204	1.45114	1.54402	1.63529
0.860561	1.45583	1.54866	1.64063
0.864918	1.46053	1.55272	1.64597
0.869276	1.46522	1.55683	1.65131
0.873633	1.46991	1.56147	1.65666
0.87799	1.47451	1.56787	1.662
0.882347	1.47736	1.57411	1.66734
0.886705	1.4791	1.57921	1.67268
0.891062	1.48036	1.58439	1.67802
0.895419	1.48281	1.58814	1.68336
0.899777	1.48777	1.59344	1.6887
0.904134	1.49273	1.59622	1.69404
0.908491	1.49769	1.60017	1.69938
0.912848	1.50265	1.60364	1.70472
0.917206	1.50761	1.60851	1.71006
0.921563	1.51132	1.61412	1.7154
0.92592	1.51224	1.61981	1.72074
0.930277	1.51617	1.62655	1.72608
0.934635	1.52107	1.63253	1.73142
0.938992	1.52598	1.63806	1.73676
0.943349	1.53089	1.64171	1.7421
0.947707	1.5358	1.64668	1.74744
0.952064	1.54071	1.65047	1.75278
0.956421	1.54561	1.65481	1.75812
0.960778	1.55037	1.66252	1.76346
0.965136	1.55164	1.6691	1.7688
0.969493	1.55434	1.67563	1.77414
0.97385	1.55708	1.68208	1.77948
0.978207	1.56151	1.6887	1.78482
0.982565	1.56692	1.69364	1.79016
0.986922	1.57232	1.69774	1.7955
0.991279	1.57773	1.70203	1.80084
0.995637	1.58313	1.70701	1.80618
0.999994	1.58853	1.71298	1.81152
1.00435	1.59285	1.71984	1.81686
1.00871	1.59546	1.72617	1.8222
1.01307	1.59926	1.73326	1.82754
1.01742	1.60448	1.73834	1.83288
1.02178	1.6107	1.74391	1.83822
1.02614	1.61691	1.74868	1.84356
1.03049	1.62313	1.7528	1.8489
1.03485	1.62587	1.75848	1.85424
1.03921	1.62867	1.76571	1.85958
1.04357	1.63199	1.77359	1.86492
1.04792	1.63752	1.7805	1.87026
1.05228	1.64357	1.78423	1.8756
1.05664	1.64962	1.78906	1.88094
1.061	1.65423	1.79459	1.8852
1.06535	1.65835	1.80101	1.89335
1.06971	1.66211	1.80798	1.90149
1.07407	1.66456	1.81533	1.90963
1.07842	1.67122	1.82148	1.91777
1.08278	1.67787	1.82712	1.92591
1.08714	1.68452	1.83283	1.93228
1.0915	1.69014	1.83618	1.93493
1.09585	1.6936	1.84446	1.94018
1.10021	1.69681	1.85339	1.94978
1.10457	1.70224	1.86196	1.95937
1.10893	1.70931	1.86789	1.96897
1.11328	1.71639	1.87406	1.97559
1.11764	1.72169	1.87895	1.97904
1.122	1.72611	1.88662	1.98464
1.12635	1.73058	1.89368	1.99379
1.13071	1.73474	1.90328	2.00294
1.13507	1.7412	1.90883	2.01209
1.13943	1.74767	1.91375	2.02124
1.14378	1.75414	1.91942	2.0343
1.14814	1.75939	1.92763	2.04795
1.1525	1.76343	1.93671	2.0616
1.15686	1.76892	1.94513	2.07524
1.16121	1.77544	1.95085	2.08644
1.16557	1.78197	1.95832	2.08619
1.16993	1.78849	1.96565	2.08545
1.17428	1.79384	1.97543	2.09186
1.17864	1.79969	1.98362	2.09905
1.183	1.80904	1.99175	2.10624
1.18736	1.81838	1.99728	2.11342
1.19171	1.82772	2.00476	2.12042
1.19607	1.83706	2.01286	2.13009
1.20043	1.84551	2.02374	2.14028
1.20479	1.85044	2.03323	2.15047
1.20914	1.859	2.03721	2.16067
1.2135	1.86777	2.04691	2.17148
1.21786	1.87653	2.05433	2.18296
1.22221	1.88471	2.06504	2.19443
1.22657	1.88808	2.07423	2.2059
1.23093	1.89355	2.08232	2.21738
1.23529	1.9013	2.09112	2.22885
1.23964	1.90728	2.10157	2.24145
1.244	1.91363	2.11269	2.25439
1.24836	1.91827	2.12286	2.26733
1.25272	1.92653	2.1309	2.27965
1.25707	1.93438	2.14088	2.29122
1.26143	1.94216	2.15383	2.30279
1.26579	1.94654	2.16787	2.31436
1.27014	1.95099	2.17845	2.32593
1.2745	1.95998	2.18556	2.33833
1.27886	1.9697	2.19627	2.35126
1.28322	1.97644	2.21017	2.3642
1.28757	1.98251	2.22234	2.37713
1.29193	1.99143	2.23588	2.39007
1.29629	2.00077	2.24384	2.403
1.30065	2.00553	2.2587	2.41594
1.305	2.01232	2.27438	2.42887
1.30936	2.02215	2.28589	2.44181
1.31372	2.03318	2.29511	2.45623
1.31807	2.04294	2.31454	2.47191
1.32243	2.04914	2.34468	2.4876
1.32679	2.05792	2.36267	2.49827
1.33115	2.06729	2.37259	2.51067
1.3355	2.07493	2.38232	2.52983
1.33986	2.07529	2.39727	2.549
1.34422	2.07818	2.41217	2.56816
1.34858	2.09323	2.42499	2.58733
1.35293	2.10899	2.438	2.6065
1.35729	2.11998	2.45813	2.62566
1.36165	2.13525	2.48243	2.65678
1.366	2.15053	2.49885	2.69087
1.37036	2.16167	2.51467	2.72497
1.37472	2.1741	2.54126	2.75906
1.37908	2.18653	2.55806	2.79316
1.38343	2.19896	2.57188	2.82726
1.38779	2.21139	2.58814	2.86135
1.39215	2.22351	2.60896	2.89545
1.39651	2.23538	2.62978	2.92955
1.40086	2.24725	2.6506	2.96364
1.40522	2.25764	2.67142	2.99774
1.40958	2.26716	2.69224	3.03183
1.41393	2.27669	2.71306	3.06593
1.41829	2.28694	2.73388	3.10003
1.42265	2.30478	2.75839	3.13412
1.42701	2.32262	2.79347	3.16822
1.43136	2.34046	2.82855	3.20231
1.43572	2.35831	2.86362	3.23641
1.44008	2.37615	2.8987	3.27051
1.44444	2.39399	2.93377	3.3046
1.44879	2.41856	2.96885	3.3387
1.45315	2.44588	3.00393	3.3728
1.45751	2.4732	3.039	3.40689
1.46186	2.50053	3.07408	3.44099
1.46622	2.52785	3.10915	3.47508
1.47058	2.55517	3.14423	3.50918
1.47494	2.58249	3.17931	3.54328
1.47929	2.60982	3.21438	3.57737
1.48365	2.63714	3.24946	3.61147
1.48801	2.66446	3.28453	3.64557
1.49237	2.69178	3.31961	3.67966
1.49672	2.7191	3.35469	3.71376
1.50108	2.74643	3.38976	3.74785
1.50544	2.77375	3.42484	3.78195
1.50979	2.80107	3.45991	3.81605
1.51415	2.82839	3.48824	3.85014
1.51851	2.85572	3.67012	3.85646
1.52287	2.88304	3.62579	3.83958
1.52722	2.91036	3.56808	3.82271
1.53158	2.93768	3.51037	3.80583
1.53594	2.96501	3.45266	3.78896
1.5403	2.99233	3.39495	3.77208
1.54465	3.01965	3.33724	3.7552
1.54901	3.04697	3.27953	3.73833
1.55337	3.07429	3.20486	3.72145
1.55772	3.10162	3.13466	3.70458
1.56208	3.12894	3.17655	3.6877
1.56644	3.15626	3.23482	3.66504
1.5708	3.18358	3.29308	3.60003
1.57515	3.22741	3.31387	3.53501
1.57951	3.27125	3.31611	3.49283
1.58387	3.3151	3.31916	3.47354
1.58823	3.24334	3.32508	3.45424
1.59258	3.17146	3.34653	3.4628
1.59694	3.09958	3.36841	3.53797
1.6013	3.0277	3.31755	3.61314
1.60565	2.95582	3.23712	3.73711
1.61001	2.88394	3.15669	3.87221
1.61437	2.84206	3.07626	4.00732
1.61873	2.80479	3.03363	4.14242
1.62308	2.76753	3.09993	4.27753
1.62744	2.73026	3.13505	4.41263
1.6318	2.693	3.17906	4.54774
1.63616	2.65573	3.30839	4.68284
1.64051	2.61847	3.43771	4.66119
1.64487	2.5812	3.55028	4.57969
1.64923	2.54394	3.43622	4.49819
1.65358	2.50667	3.26701	4.41669
1.65794	2.46941	3.17331	4.33519
1.6623	2.43214	3.11595	4.25369
1.66666	2.39488	3.05859	4.17219
1.67101	2.35761	3.00123	4.09069
1.67537	2.32035	2.94387	4.00919
1.67973	2.28308	2.88651	3.92769
1.68409	2.24582	2.82914	3.85402
1.68844	2.20855	2.77178	3.7874
1.6928	2.17129	2.71442	3.72079
1.69716	2.14117	2.65706	3.65417
1.70151	2.12405	2.5997	3.58756
1.70587	2.09278	2.54234	3.52094
1.71023	2.0615	2.48498	3.45433
1.71459	2.03022	2.44637	3.38771
1.71894	2.01042	2.40709	3.3211
1.7233	1.99477	2.37332	3.25448
1.72766	1.97339	2.32806	3.18787
1.73202	1.94393	2.28693	3.12125
1.73637	1.91447	2.25279	3.05464
1.74073	1.88501	2.22365	2.98802
1.74509	1.85741	2.198	2.92141
1.74944	1.83856	2.17076	2.85479
1.7538	1.8197	2.14133	2.78818
1.75816	1.80084	2.10357	2.72156
1.76252	1.78199	2.0697	2.65495
1.76687	1.76313	2.04937	2.58833
1.77123	1.7455	2.03538	2.52172
1.77559	1.72937	2.01793	2.45511
1.77995	1.71324	1.99632	2.38849
1.7843	1.69711	1.97214	2.32188
1.78866	1.68098	1.94767	2.25526
1.79302	1.66485	1.92888	2.18865
1.79737	1.64941	1.91101	2.12203
1.80173	1.6385	1.8956	2.08758
1.80609	1.62759	1.87938	2.07023
1.81045	1.61203	1.86009	2.05289
1.8148	1.59621	1.83963	2.03555
1.81916	1.58039	1.81929	2.0182
1.82352	1.56457	1.79967	2.00086
1.82788	1.54874	1.78607	1.98352
1.83223	1.53744	1.77223	1.96618
1.83659	1.52961	1.75939	1.94883
1.84095	1.52295	1.74368	1.93149
1.8453	1.51723	1.72811	1.91415
1.84966	1.50223	1.70986	1.8968
1.85402	1.48715	1.69259	1.87946
1.85838	1.47208	1.6761	1.86212
1.86273	1.45913	1.66664	1.84477
1.86709	1.44928	1.65558	1.82743
1.87145	1.44391	1.64669	1.81009
1.87581	1.43739	1.63624	1.79275
1.88016	1.43097	1.62274	1.7754
1.88452	1.42288	1.61106	1.75806
1.88888	1.41214	1.59602	1.74072
1.89323	1.40139	1.58711	1.72337
1.89759	1.39065	1.57878	1.70619
1.90195	1.38175	1.5723	1.69613
1.90631	1.37591	1.56416	1.68607
1.91066	1.37008	1.55606	1.676
1.91502	1.36345	1.54776	1.66594
1.91938	1.35658	1.53964	1.65588
1.92374	1.34972	1.5272	1.64582
1.92809	1.34286	1.52164	1.63575
1.93245	1.33626	1.51799	1.6275
1.93681	1.33092	1.5124	1.62279
1.94116	1.3278	1.50641	1.61494
1.94552	1.32526	1.50049	1.60642
1.94988	1.32255	1.49211	1.5979
1.95424	1.31715	1.48668	1.58939
1.95859	1.31174	1.48174	1.58087
1.96295	1.30633	1.47756	1.57634
1.96731	1.30148	1.47307	1.57351
1.97167	1.29779	1.4686	1.56886
1.97602	1.29552	1.46065	1.56128
1.98038	1.29328	1.44962	1.5537
1.98474	1.29225	1.43738	1.54612
1.98909	1.2883	1.42514	1.53854
1.99345	1.28341	1.41457	1.53096
1.99781	1.27651	1.40701	1.52338
2.00217	1.2696	1.40208	1.5158
2.00652	1.2627	1.39688	1.50822
2.01088	1.2558	1.39189	1.50064
2.01524	1.24889	1.3879	1.49306
2.0196	1.24199	1.3825	1.48548
2.02395	1.23592	1.37559	1.4779
2.02831	1.23279	1.36911	1.47032
2.03267	1.23028	1.36243	1.46274
2.03702	1.22629	1.35799	1.45516
2.04138	1.22231	1.35496	1.44885
2.04574	1.21886	1.35197	1.44299
2.0501	1.21558	1.34831	1.43713
2.05445	1.21308	1.34478	1.43127
2.05881	1.21145	1.34015	1.42541
2.06317	1.20911	1.33379	1.41955
2.06753	1.2063	1.32934	1.41369
2.07188	1.20355	1.32506	1.40913
2.07624	1.20161	1.32339	1.40527
2.0806	1.19965	1.31964	1.40209
2.08495	1.19699	1.31652	1.39863
2.08931	1.19544	1.31319	1.39519
2.09367	1.19402	1.31019	1.39217
2.09803	1.19119	1.30637	1.39023
2.10238	1.18834	1.30152	1.38774
2.10674	1.1864	1.30006	1.38709
2.1111	1.18475	1.29804	1.38556
2.11546	1.18232	1.29546	1.38584
2.11981	1.18079	1.29409	1.38437
2.12417	1.17956	1.29128	1.38293
2.12853	1.17836	1.2891	1.3827
2.13288	1.17621	1.2866	1.37995
2.13724	1.17111	1.28534	1.37695
2.1416	1.17121	1.28411	1.37394
2.14596	1.16852	1.2837	1.37088
2.15031	1.16891	1.28434	1.36781
2.15467	1.16692	1.28246	1.36449
2.15903	1.16675	1.27759	1.35808
2.16339	1.16436	1.27206	1.35167
2.16774	1.16163	1.26441	1.34527
2.1721	1.16068	1.25636	1.33886
2.17646	1.1615	1.24837	1.33245
2.18081	1.16103	1.24057	1.32605
2.18517	1.16385	1.23712	1.31964
2.18953	1.16667	1.23215	1.31323
2.19389	1.1695	1.22624	1.30682
2.19824	1.1726	1.22301	1.30042
2.2026	1.17364	1.21736	1.29401
2.20696	1.17405	1.21263	1.28782
2.21132	1.17295	1.20707	1.28291
2.21567	1.17018	1.20284	1.27932
2.22003	1.16749	1.19969	1.27507
2.22439	1.16484	1.19686	1.27233
2.22874	1.16125	1.19204	1.26839
2.2331	1.1567	1.1874	1.26423
2.23746	1.15326	1.18475	1.26009
2.24182	1.15047	1.17976	1.25652
2.24617	1.14575	1.17571	1.25174
2.25053	1.14225	1.16997	1.2468
2.25489	1.13883	1.16695	1.24172
2.25925	1.13416	1.16076	1.23738
2.2636	1.13108	1.15847	1.23259
2.26796	1.12589	1.15417	1.22825
2.27232	1.12007	1.15024	1.22375
2.27667	1.11809	1.14641	1.21939
2.28103	1.11241	1.14228	1.21322
2.28539	1.11053	1.13876	1.2071
2.28975	1.10622	1.13497	1.20478
2.2941	1.10397	1.13262	1.19882
2.29846	1.10172	1.12918	1.19625
2.30282	1.10276	1.12546	1.19111
2.30718	1.10053	1.12349	1.18923
2.31153	1.10005	1.12169	1.19022
2.31589	1.09843	1.11961	1.18817
2.32025	1.09684	1.11598	1.18617
2.3246	1.09175	1.11309	1.18421
2.32896	1.09026	1.11149	1.18229
2.33332	1.08527	1.10694	1.18041
2.33768	1.08035	1.10491	1.17857
2.34203	1.07899	1.10332	1.17449
2.34639	1.07766	1.09852	1.17267
2.35075	1.07843	1.09713	1.17328
2.35511	1.07855	1.0946	1.17159
2.35946	1.07749	1.09289	1.17074
2.36382	1.07609	1.08975	1.16897
2.36818	1.0715	1.08851	1.16674
2.37253	1.07035	1.0839	1.15842
2.37689	1.06587	1.08274	1.15357
2.38125	1.05357	1.07824	1.14878
2.38561	1.04104	1.0738	1.14405
2.38996	1.0361	1.06608	1.14271
2.39432	1.0319	1.06015	1.13809
2.39868	1.0291	1.05421	1.13352
2.40304	1.02697	1.05002	1.13231
2.40739	1.0262	1.04915	1.12784
2.41175	1.02546	1.04506	1.12344
2.41611	1.02474	1.04426	1.11908
2.42046	1.02405	1.0434	1.11479
2.42482	1.02338	1.04198	1.10981
2.42918	1.02273	1.04058	1.10314
2.43354	1.02211	1.03919	1.10222
2.43789	1.02152	1.03783	1.09813
2.44225	1.02094	1.03685	1.0941
2.44661	1.0204	1.03624	1.09328
2.45097	1.01987	1.03557	1.08933
2.45532	1.01936	1.03601	1.08858
2.45968	1.01952	1.03647	1.08785
2.46404	1.02114	1.03695	1.08715
2.46839	1.01891	1.03745	1.08648
2.47275	1.02059	1.03797	1.08732
2.47711	1.02028	1.03677	1.0883
2.48147	1.0199	1.0356	1.08769
2.48582	1.01954	1.03618	1.08973
2.49018	1.01921	1.03504	1.08792
2.49454	1.01889	1.03566	1.08905
2.4989	1.0186	1.03629	1.08836
2.50325	1.01833	1.03695	1.08657
2.50761	1.01903	1.03763	1.08756
2.51197	1.02085	1.03659	1.08712
2.51632	1.01882	1.03731	1.08952
2.52068	1.02044	1.03631	1.08927
2.52504	1.01869	1.03532	1.08888
2.5294	1.0201	1.03498	1.08851
2.53375	1.01862	1.03515	1.08816
2.53811	1.01985	1.03597	1.08784
2.54247	1.01976	1.03506	1.08754
2.54683	1.01968	1.03592	1.08727
2.55118	1.01962	1.0368	1.08868
2.55554	1.02099	1.03711	1.08701
2.5599	1.01957	1.03687	1.08948
2.56425	1.02124	1.037	1.08928
2.56861	1.01959	1.03702	1.09098
2.57297	1.02157	1.03696	1.08937
2.57733	1.01969	1.03697	1.08882
2.58168	1.01976	1.03651	1.08871
2.58604	1.01992	1.03756	1.08914
2.5904	1.01998	1.03863	1.08855
2.59476	1.02044	1.03972	1.09065
2.59911	1.02308	1.04016	1.09131
2.60347	1.02327	1.04019	1.0913
2.60783	1.02345	1.04042	1.09131
2.61218	1.02366	1.04057	1.09134
2.61654	1.02387	1.04016	1.09256
2.6209	1.02257	1.03814	1.09145
2.62526	1.02157	1.03905	1.09154
2.62961	1.02185	1.0386	1.09087
2.63397	1.02215	1.03981	1.09065
2.63833	1.02246	1.03932	1.09128
2.64269	1.0228	1.04064	1.09136
2.64704	1.02315	1.04019	1.0912
2.6514	1.02366	1.04156	1.09193
2.65576	1.02391	1.04115	1.09204
2.66011	1.02432	1.04079	1.09194
2.66447	1.02329	1.04039	1.09187
2.66883	1.02289	1.04003	1.09153
2.67319	1.02187	1.03928	1.09081
2.67754	1.02092	1.03938	1.09012
2.6819	1.0203	1.03909	1.0896
2.68626	1.02062	1.03881	1.08963
2.69062	1.0211	1.04037	1.08968
2.69497	1.02189	1.04014	1.09084
2.69933	1.02164	1.03992	1.09109
2.70369	1.02324	1.04155	1.09213
2.70804	1.02304	1.04137	1.09271
2.7124	1.02468	1.04125	1.09351
2.71676	1.02452	1.04186	1.09261
2.72112	1.02382	1.04248	1.09314
2.72547	1.02424	1.04085	1.09102
2.72983	1.02254	1.04113	1.09159
2.73419	1.0222	1.04071	1.09071
2.73855	1.02135	1.03987	1.09014
2.7429	1.02207	1.04059	1.09082
2.74726	1.02024	1.04065	1.09142
2.75162	1.02104	1.04067	1.09102
2.75597	1.02185	1.04257	1.09277
2.76033	1.02204	1.04263	1.09317
2.76469	1.02209	1.04272	1.0942
2.76905	1.02403	1.04282	1.09355
2.7734	1.02411	1.04352	1.09377
2.77776	1.02422	1.04438	1.09387
2.78212	1.02446	1.04266	1.09238
2.78648	1.02539	1.04342	1.09289
2.79083	1.02375	1.04189	1.09113
2.79519	1.02471	1.04195	1.09199
2.79955	1.02312	1.0412	1.09029
2.8039	1.02336	1.04054	1.09119
2.80826	1.02257	1.0406	1.09211
2.81262	1.02103	1.04112	1.09097
2.81698	1.0221	1.04007	1.09332
2.82133	1.02061	1.04178	1.09378
2.82569	1.02171	1.04219	1.09425
2.83005	1.02282	1.04447	1.09475
2.83441	1.02355	1.04488	1.09545
2.83876	1.0251	1.0455	1.0965
2.84312	1.02626	1.04576	1.09502
2.84748	1.02672	1.04524	1.0961
2.85183	1.02717	1.04641	1.09565
2.85619	1.02731	1.04507	1.0958
2.86055	1.02814	1.04583	1.09441
2.86491	1.02726	1.04497	1.09557
2.86926	1.02723	1.045	1.09439
2.87362	1.02729	1.04495	1.09543
2.87798	1.02607	1.04372	1.09586
2.88234	1.02487	1.04488	1.09663
2.88669	1.0256	1.04382	1.09743
2.89105	1.02506	1.04424	1.09825
2.89541	1.02393	1.04401	1.09922
2.89976	1.02282	1.04367	1.10053
2.90412	1.02423	1.04441	1.10187
2.90848	1.02316	1.04568	1.10179
2.91284	1.02368	1.04599	1.10209
2.91719	1.02359	1.04606	1.10169
2.92155	1.02319	1.04752	1.10239
2.92591	1.02409	1.04651	1.10133
2.93026	1.02482	1.04801	1.10029
2.93462	1.02567	1.04704	1.09927
2.93898	1.02654	1.04858	1.09869
2.94334	1.02779	1.04765	1.09979
2.94769	1.02837	1.0491	1.09884
2.95205	1.02851	1.04834	1.09794
2.95641	1.03014	1.04748	1.09948
2.96077	1.02931	1.04911	1.09859
2.96512	1.03097	1.04828	1.09946
2.96948	1.03018	1.04748	1.09936
2.97384	1.02941	1.04711	1.101
2.97819	1.03113	1.0484	1.1012
2.98255	1.0304	1.04766	1.10189
2.98691	1.02969	1.04693	1.10177
2.99127	1.029	1.04869	1.10285
2.99562	1.02951	1.04801	1.10243
2.99998	1.03014	1.04981	1.1039
3.00434	1.02951	1.04917	1.10535
3.0087	1.0289	1.05054	1.10503
3.01305	1.02831	1.0504	1.10439
3.01741	1.0302	1.05108	1.10624
3.02177	1.02965	1.05171	1.10565
3.02612	1.02912	1.05171	1.10508
3.03048	1.02861	1.0531	1.10698
3.03484	1.03032	1.0526	1.10645
3.0392	1.03009	1.05393	1.10594
3.04355	1.02964	1.0541	1.10791
3.04791	1.03021	1.05366	1.10744
3.05227	1.03124	1.05413	1.107
3.05663	1.03085	1.05528	1.10658
3.06098	1.03048	1.0549	1.10709
3.06534	1.03257	1.05454	1.10824
3.0697	1.03223	1.05622	1.10788
3.07405	1.03281	1.05631	1.10754
3.07841	1.03406	1.05601	1.10723
3.08277	1.03379	1.05573	1.10693
3.08713	1.03353	1.05638	1.10666
3.09148	1.03573	1.05767	1.10641
3.09584	1.03552	1.05745	1.10618
3.1002	1.03532	1.05725	1.10597
3.10456	1.03758	1.05706	1.10578
3.10891	1.03742	1.0569	1.10804
3.11327	1.03728	1.05676	1.1079
3.11763	1.03717	1.05664	1.108
3.12198	1.03463	1.05654	1.11024
3.12634	1.03456	1.05646	1.11252
3.1307	1.03359	1.0564	1.11725
3.13506	1.03202	1.05636	1.12202
3.13941	1.03219	1.05634	1.12448
3.14377	1.03444	1.05634	1.12933
3.14813	1.03446	1.0588	1.12451
3.15249	1.03693	1.05884	1.12207
3.15684	1.03822	1.0589	1.11972
3.1612	1.0395	1.05898	1.1174
3.16556	1.04204	1.05908	1.11508
3.16991	1.04215	1.0592	1.1152
3.17427	1.04229	1.05934	1.11306
3.17863	1.04245	1.0598	1.11552
3.18299	1.04263	1.06212	1.11571
3.18734	1.04283	1.06232	1.11836
3.1917	1.04305	1.06254	1.11864
3.19606	1.04328	1.06278	1.12149
3.20042	1.04354	1.06305	1.12439
3.20477	1.04382	1.06577	1.12733
3.20913	1.04412	1.06607	1.13033
3.21349	1.04443	1.07027	1.13338
3.21784	1.04477	1.07305	1.13509
3.2222	1.04757	1.07588	1.13792
3.22656	1.04795	1.07876	1.14017
3.23092	1.04948	1.08012	1.14121
3.23527	1.05121	1.08299	1.14167
3.23963	1.05516	1.08589	1.14459
3.24399	1.05946	1.08807	1.14533
3.24835	1.06652	1.08931	1.14806
3.2527	1.06957	1.08983	1.14861
3.25706	1.07267	1.09037	1.14918
3.26142	1.07378	1.09339	1.14977
3.26577	1.07623	1.09397	1.15039
3.27013	1.0774	1.09458	1.15102
3.27449	1.07802	1.0952	1.15018
3.27885	1.07865	1.09585	1.15237
3.2832	1.07931	1.09652	1.15307
3.28756	1.07999	1.09722	1.1538
3.29192	1.0807	1.09793	1.15756
3.29628	1.08142	1.09866	1.16154
3.30063	1.08217	1.09942	1.16558
3.30499	1.08293	1.1002	1.16681
3.30935	1.08372	1.101	1.17012
3.3137	1.08453	1.10183	1.17347
3.31806	1.08784	1.10267	1.17437
3.32242	1.08869	1.10601	1.17529
3.32678	1.08957	1.10691	1.17872
3.33113	1.09047	1.11013	1.17969
3.33549	1.09263	1.11124	1.18069
3.33985	1.09482	1.11468	1.18171
3.34421	1.09579	1.11641	1.18276
3.34856	1.09679	1.11917	1.18383
3.35292	1.09972	1.12191	1.18493
3.35728	1.10133	1.12625	1.18696
3.36163	1.10239	1.12733	1.18968
3.36599	1.10348	1.12897	1.19086
3.37035	1.10459	1.13208	1.19205
3.37471	1.10572	1.13324	1.19328
3.37906	1.10687	1.13442	1.19452
3.38342	1.10805	1.13563	1.19579
3.38778	1.10913	1.13686	1.19709
3.39214	1.10797	1.13812	1.19842
3.39649	1.10922	1.1394	1.19977
3.40085	1.11049	1.14042	1.20114
3.40521	1.11178	1.13951	1.20254
3.40956	1.1131	1.14087	1.20397
3.41392	1.11445	1.14224	1.20542
3.41828	1.11581	1.14365	1.2069
3.42264	1.11721	1.14508	1.20841
3.42699	1.11921	1.14653	1.20994
3.43135	1.12261	1.14801	1.2115
3.43571	1.12408	1.14951	1.21309
3.44007	1.12558	1.15127	1.2147
3.44442	1.12875	1.15515	1.21639
3.44878	1.1312	1.15673	1.22057
3.45314	1.13277	1.15834	1.22227
3.45749	1.13694	1.15998	1.224
3.46185	1.13857	1.16165	1.22576
3.46621	1.14023	1.16249	1.22754
3.47057	1.14083	1.16249	1.22936
3.47492	1.14105	1.16423	1.2312
3.47928	1.14278	1.16342	1.23307
3.48364	1.14455	1.16413	1.23462
3.488	1.14375	1.16445	1.23432
3.49235	1.14556	1.16629	1.23627
3.49671	1.1474	1.16817	1.23826
3.50107	1.14927	1.16747	1.24027
3.50542	1.15117	1.16939	1.24232
3.50978	1.15309	1.17135	1.2444
3.51414	1.15504	1.17532	1.2465
3.5185	1.15702	1.17535	1.2488
3.52285	1.15903	1.18001	1.25144
3.52721	1.16107	1.18209	1.25408
3.53157	1.16314	1.18419	1.25671
3.53593	1.16524	1.18399	1.25935
3.54028	1.16736	1.18776	1.26199
3.54464	1.16958	1.19069	1.26463
3.549	1.17206	1.19292	1.26726
3.55335	1.17454	1.19518	1.2699
3.55771	1.17701	1.19747	1.27254
3.56207	1.17949	1.20015	1.27517
3.56643	1.18197	1.20481	1.27781
3.57078	1.18444	1.2072	1.28045
3.57514	1.18692	1.20963	1.28308
3.5795	1.1894	1.21208	1.28572
3.58386	1.19187	1.21727	1.28836
3.58821	1.19435	1.21979	1.29099
3.59257	1.19683	1.22236	1.29363
3.59693	1.1993	1.22495	1.29627
3.60128	1.20178	1.22758	1.2989
3.60564	1.20426	1.23025	1.30154
3.61	1.20673	1.23295	1.30418
3.61436	1.20921	1.23568	1.30681
3.61871	1.21169	1.23846	1.30945
3.62307	1.21416	1.24156	1.31209
3.62743	1.21664	1.24686	1.31472
3.63179	1.21912	1.24699	1.31736
3.63614	1.2216	1.24991	1.32
3.6405	1.22407	1.25286	1.32264
3.64486	1.22655	1.25586	1.32527
3.64921	1.22903	1.25889	1.32791
3.65357	1.2315	1.26196	1.33055
3.65793	1.2338	1.26507	1.33318
3.66229	1.23594	1.26822	1.33582
3.66664	1.23808	1.26859	1.33874
3.671	1.23991	1.27181	1.34184
3.67536	1.2415	1.27508	1.34493
3.67972	1.24278	1.27838	1.34803
3.68407	1.24398	1.28173	1.35112
3.68843	1.24521	1.28512	1.35421
3.69279	1.24692	1.28855	1.35731
3.69714	1.24834	1.29202	1.36052
3.7015	1.24957	1.29553	1.3638
3.70586	1.25278	1.2991	1.36708
3.71022	1.25575	1.29981	1.37035
3.71457	1.25872	1.30345	1.37363
3.71893	1.26169	1.30714	1.37691
3.72329	1.26466	1.31087	1.38053
3.72765	1.26763	1.31465	1.38418
3.732	1.27061	1.31848	1.38784
3.73636	1.27359	1.32235	1.39149
3.74072	1.27657	1.32627	1.39514
3.74507	1.27937	1.32729	1.39879
3.74943	1.282	1.3313	1.40244
3.75379	1.28421	1.33536	1.40556
3.75815	1.28382	1.33947	1.40868
3.7625	1.28398	1.34336	1.41163
3.76686	1.2848	1.34484	1.41442
3.77122	1.28285	1.3491	1.41755
3.77558	1.28392	1.35341	1.42085
3.77993	1.28503	1.35709	1.42408
3.78429	1.28734	1.35915	1.42703
3.78865	1.28798	1.36361	1.43013
3.793	1.29161	1.36506	1.43341
3.79736	1.29593	1.36963	1.43673
3.80172	1.30029	1.37425	1.4401
3.80608	1.30473	1.37893	1.44355
3.81043	1.3092	1.38366	1.44721
3.81479	1.31374	1.3873	1.45088
3.81915	1.31622	1.39019	1.45446
3.82351	1.31985	1.39509	1.45803
3.82786	1.32454	1.39691	1.46186
3.83222	1.32615	1.40193	1.46573
3.83658	1.33095	1.40497	1.46954
3.84093	1.33476	1.40789	1.47332
3.84529	1.33541	1.41082	1.47698
3.84965	1.33933	1.41033	1.48056
3.85401	1.34114	1.41505	1.48334
3.85836	1.34491	1.41634	1.48523
3.86272	1.34812	1.41937	1.4879
3.86708	1.34999	1.42071	1.49066
3.87144	1.35204	1.42389	1.49393
3.87579	1.35735	1.42692	1.49754
3.88015	1.35943	1.43178	1.50145
3.88451	1.36155	1.43426	1.50564
3.88886	1.36704	1.44003	1.50993
3.89322	1.36926	1.44588	1.51451
3.89758	1.37152	1.44846	1.51913
3.90194	1.37384	1.45304	1.52163
3.90629	1.37455	1.45715	1.52798
3.91065	1.3736	1.46311	1.53441
3.91501	1.37424	1.46609	1.54092
3.91937	1.37971	1.46895	1.55394
3.92372	1.38609	1.47325	1.56103
3.92808	1.39859	1.47827	1.56101
3.93244	1.40171	1.48131	1.55931
3.93679	1.40789	1.48364	1.56053
3.94115	1.4087	1.48755	1.56587
3.94551	1.41291	1.49075	1.57121
3.94987	1.4165	1.49402	1.57655
3.95422	1.42131	1.50088	1.58189
3.95858	1.42547	1.50427	1.58723
3.96294	1.43024	1.50995	1.59257
3.9673	1.43585	1.51411	1.59791
3.97165	1.43909	1.51927	1.60325
3.97601	1.44219	1.524	1.60859
3.98037	1.44307	1.52847	1.61393
3.98472	1.44398	1.5328	1.61927
3.98908	1.44521	1.53631	1.62461
3.99344	1.44585	1.54142	1.62995
3.9978	1.45114	1.54402	1.63529
4.00215	1.45583	1.54866	1.64063
4.00651	1.46053	1.55272	1.64597
4.01087	1.46522	1.55683	1.65131
4.01523	1.46991	1.56147	1.65666
4.01958	1.47451	1.56787	1.662
4.02394	1.47736	1.57411	1.66734
4.0283	1.4791	1.57921	1.67268
4.03265	1.48036	1.58439	1.67802
4.03701	1.48281	1.58814	1.68336
4.04137	1.48777	1.59344	1.6887
4.04573	1.49273	1.59622	1.69404
4.05008	1.49769	1.60017	1.69938
4.05444	1.50265	1.60364	1.70472
4.0588	1.50761	1.60851	1.71006
4.06316	1.51132	1.61412	1.7154
4.06751	1.51224	1.61981	1.72074
4.07187	1.51617	1.62655	1.72608
4.07623	1.52107	1.63253	1.73142
4.08058	1.52598	1.63806	1.73676
4.08494	1.53089	1.64171	1.7421
4.0893	1.5358	1.64668	1.74744
4.09366	1.54071	1.65047	1.75278
4.09801	1.54561	1.65481	1.75812
4.10237	1.55037	1.66252	1.76346
4.10673	1.55164	1.6691	1.7688
4.11109	1.55434	1.67563	1.77414
4.11544	1.55708	1.68208	1.77948
4.1198	1.56151	1.6887	1.78482
4.12416	1.56692	1.69364	1.79016
4.12851	1.57232	1.69774	1.7955
4.13287	1.57773	1.70203	1.80084
4.13723	1.58313	1.70701	1.80618
4.14159	1.58853	1.71298	1.81152
4.14594	1.59285	1.71984	1.81686
4.1503	1.59546	1.72617	1.8222
4.15466	1.59926	1.73326	1.82754
4.15902	1.60448	1.73834	1.83288
4.16337	1.6107	1.74391	1.83822
4.16773	1.61691	1.74868	1.84356
4.17209	1.62313	1.7528	1.8489
4.17644	1.62587	1.75848	1.85424
4.1808	1.62867	1.76571	1.85958
4.18516	1.63199	1.77359	1.86492
4.18952	1.63752	1.7805	1.87026
4.19387	1.64357	1.78423	1.8756
4.19823	1.64962	1.78906	1.88094
4.20259	1.65423	1.79459	1.8852
4.20695	1.65835	1.80101	1.89335
4.2113	1.66211	1.80798	1.90149
4.21566	1.66456	1.81533	1.90963
4.22002	1.67122	1.82148	1.91777
4.22437	1.67787	1.82712	1.92591
4.22873	1.68452	1.83283	1.93228
4.23309	1.69014	1.83618	1.93493
4.23745	1.6936	1.84446	1.94018
4.2418	1.69681	1.85339	1.94978
4.24616	1.70224	1.86196	1.95937
4.25052	1.70931	1.86789	1.96897
4.25488	1.71639	1.87406	1.97559
4.25923	1.72169	1.87895	1.97904
4.26359	1.72611	1.88662	1.98464
4.26795	1.73058	1.89368	1.99379
4.2723	1.73474	1.90328	2.00294
4.27666	1.7412	1.90883	2.01209
4.28102	1.74767	1.91375	2.02124
4.28538	1.75414	1.91942	2.0343
4.28973	1.75939	1.92763	2.04795
4.29409	1.76343	1.93671	2.0616
4.29845	1.76892	1.94513	2.07524
4.30281	1.77544	1.95085	2.08644
4.30716	1.78197	1.95832	2.08619
4.31152	1.78849	1.96565	2.08545
4.31588	1.79384	1.97543	2.09186
4.32023	1.79969	1.98362	2.09905
4.32459	1.80904	1.99175	2.10624
4.32895	1.81838	1.99728	2.11342
4.33331	1.82772	2.00476	2.12042
4.33766	1.83706	2.01286	2.13009
4.34202	1.84551	2.02374	2.14028
4.34638	1.85044	2.03323	2.15047
4.35074	1.859	2.03721	2.16067
4.35509	1.86777	2.04691	2.17148
4.35945	1.87653	2.05433	2.18296
4.36381	1.88471	2.06504	2.19443
4.36816	1.88808	2.07423	2.2059
4.37252	1.89355	2.08232	2.21738
4.37688	1.9013	2.09112	2.22885
4.38124	1.90728	2.10157	2.24145
4.38559	1.91363	2.11269	2.25439
4.38995	1.91827	2.12286	2.26733
4.39431	1.92653	2.1309	2.27965
4.39867	1.93438	2.14088	2.29122
4.40302	1.94216	2.15383	2.30279
4.40738	1.94654	2.16787	2.31436
4.41174	1.95099	2.17845	2.32593
4.41609	1.95998	2.18556	2.33833
4.42045	1.9697	2.19627	2.35126
4.42481	1.97644	2.21017	2.3642
4.42917	1.98251	2.22234	2.37713
4.43352	1.99143	2.23588	2.39007
4.43788	2.00077	2.24384	2.403
4.44224	2.00553	2.2587	2.41594
4.4466	2.01232	2.27438	2.42887
4.45095	2.02215	2.28589	2.44181
4.45531	2.03318	2.29511	2.45623
4.45967	2.04294	2.31454	2.47191
4.46402	2.04914	2.34468	2.4876
4.46838	2.05792	2.36267	2.49827
4.47274	2.06729	2.37259	2.51067
4.4771	2.07493	2.38232	2.52983
4.48145	2.07529	2.39727	2.549
4.48581	2.07818	2.41217	2.56816
4.49017	2.09323	2.42499	2.58733
4.49453	2.10899	2.438	2.6065
4.49888	2.11998	2.45813	2.62566
4.50324	2.13525	2.48243	2.65678
4.5076	2.15053	2.49885	2.69087
4.51195	2.16167	2.51467	2.72497
4.51631	2.1741	2.54126	2.75906
4.52067	2.18653	2.55806	2.79316
4.52503	2.19896	2.57188	2.82726
4.52938	2.21139	2.58814	2.86135
4.53374	2.22351	2.60896	2.89545
4.5381	2.23538	2.62978	2.92955
4.54246	2.24725	2.6506	2.96364
4.54681	2.25764	2.67142	2.99774
4.55117	2.26716	2.69224	3.03183
4.55553	2.27669	2.71306	3.06593
4.55988	2.28694	2.73388	3.10003
4.56424	2.30478	2.75839	3.13412
4.5686	2.32262	2.79347	3.16822
4.57296	2.34046	2.82855	3.20231
4.57731	2.35831	2.86362	3.23641
4.58167	2.37615	2.8987	3.27051
4.58603	2.39399	2.93377	3.3046
4.59039	2.41856	2.96885	3.3387
4.59474	2.44588	3.00393	3.3728
4.5991	2.4732	3.039	3.40689
4.60346	2.50053	3.07408	3.44099
4.60781	2.52785	3.10915	3.47508
4.61217	2.55517	3.14423	3.50918
4.61653	2.58249	3.17931	3.54328
4.62089	2.60982	3.21438	3.57737
4.62524	2.63714	3.24946	3.61147
4.6296	2.66446	3.28453	3.64557
4.63396	2.69178	3.31961	3.67966
4.63832	2.7191	3.35469	3.71376
4.64267	2.74643	3.38976	3.74785
4.64703	2.77375	3.42484	3.78195
4.65139	2.80107	3.45991	3.81605
4.65574	2.82839	3.48824	3.85014
4.6601	2.85572	3.67012	3.85646
4.66446	2.88304	3.62579	3.83958
4.66882	2.91036	3.56808	3.82271
4.67317	2.93768	3.51037	3.80583
4.67753	2.96501	3.45266	3.78896
4.68189	2.99233	3.39495	3.77208
4.68625	3.01965	3.33724	3.7552
4.6906	3.04697	3.27953	3.73833
4.69496	3.07429	3.20486	3.72145
4.69932	3.10162	3.13466	3.70458
4.70367	3.12894	3.17655	3.6877
4.70803	3.15626	3.23482	3.66504
4.71239	3.18358	3.29308	3.60003
4.71675	3.22741	3.31387	3.53501
4.7211	3.27125	3.31611	3.49283
4.72546	3.3151	3.31916	3.47354
4.72982	3.24334	3.32508	3.45424
4.73418	3.17146	3.34653	3.4628
4.73853	3.09958	3.36841	3.53797
4.74289	3.0277	3.31755	3.61314
4.74725	2.95582	3.23712	3.73711
4.7516	2.88394	3.15669	3.87221
4.75596	2.84206	3.07626	4.00732
4.76032	2.80479	3.03363	4.14242
4.76468	2.76753	3.09993	4.27753
4.76903	2.73026	3.13505	4.41263
4.77339	2.693	3.17906	4.54774
4.77775	2.65573	3.30839	4.68284
4.78211	2.61847	3.43771	4.66119
4.78646	2.5812	3.55028	4.57969
4.79082	2.54394	3.43622	4.49819
4.79518	2.50667	3.26701	4.41669
4.79953	2.46941	3.17331	4.33519
4.80389	2.43214	3.11595	4.25369
4.80825	2.39488	3.05859	4.17219
4.81261	2.35761	3.00123	4.09069
4.81696	2.32035	2.94387	4.00919
4.82132	2.28308	2.88651	3.92769
4.82568	2.24582	2.82914	3.85402
4.83004	2.20855	2.77178	3.7874
4.83439	2.17129	2.71442	3.72079
4.83875	2.14117	2.65706	3.65417
4.84311	2.12405	2.5997	3.58756
4.84746	2.09278	2.54234	3.52094
4.85182	2.0615	2.48498	3.45433
4.85618	2.03022	2.44637	3.38771
4.86054	2.01042	2.40709	3.3211
4.86489	1.99477	2.37332	3.25448
4.86925	1.97339	2.32806	3.18787
4.87361	1.94393	2.28693	3.12125
4.87797	1.91447	2.25279	3.05464
4.88232	1.88501	2.22365	2.98802
4.88668	1.85741	2.198	2.92141
4.89104	1.83856	2.17076	2.85479
4.89539	1.8197	2.14133	2.78818
4.89975	1.80084	2.10357	2.72156
4.90411	1.78199	2.0697	2.65495
4.90847	1.76313	2.04937	2.58833
4.91282	1.7455	2.03538	2.52172
4.91718	1.72937	2.01793	2.45511
4.92154	1.71324	1.99632	2.38849
4.9259	1.69711	1.97214	2.32188
4.93025	1.68098	1.94767	2.25526
4.93461	1.66485	1.92888	2.18865
4.93897	1.64941	1.91101	2.12203
4.94332	1.6385	1.8956	2.08758
4.94768	1.62759	1.87938	2.07023
4.95204	1.61203	1.86009	2.05289
4.9564	1.59621	1.83963	2.03555
4.96075	1.58039	1.81929	2.0182
4.96511	1.56457	1.79967	2.00086
4.96947	1.54874	1.78607	1.98352
4.97383	1.53744	1.77223	1.96618
4.97818	1.52961	1.75939	1.94883
4.98254	1.52295	1.74368	1.93149
4.9869	1.51723	1.72811	1.91415
4.99125	1.50223	1.70986	1.8968
4.99561	1.48715	1.69259	1.87946
4.99997	1.47208	1.6761	1.86212
5.00433	1.45913	1.66664	1.84477
5.00868	1.44928	1.65558	1.82743
5.01304	1.44391	1.64669	1.81009
5.0174	1.43739	1.63624	1.79275
5.02176	1.43097	1.62274	1.7754
5.02611	1.42288	1.61106	1.75806
5.03047	1.41214	1.59602	1.74072
5.03483	1.40139	1.58711	1.72337
5.03918	1.39065	1.57878	1.70619
5.04354	1.38175	1.5723	1.69613
5.0479	1.37591	1.56416	1.68607
5.05226	1.37008	1.55606	1.676
5.05661	1.36345	1.54776	1.66594
5.06097	1.35658	1.53964	1.65588
5.06533	1.34972	1.5272	1.64582
5.06969	1.34286	1.52164	1.63575
5.07404	1.33626	1.51799	1.6275
5.0784	1.33092	1.5124	1.62279
5.08276	1.3278	1.50641	1.61494
5.08711	1.32526	1.50049	1.60642
5.09147	1.32255	1.49211	1.5979
5.09583	1.31715	1.48668	1.58939
5.10019	1.31174	1.48174	1.58087
5.10454	1.30633	1.47756	1.57634
5.1089	1.30148	1.47307	1.57351
5.11326	1.29779	1.4686	1.56886
5.11762	1.29552	1.46065	1.56128
5.12197	1.29328	1.44962	1.5537
5.12633	1.29225	1.43738	1.54612
5.13069	1.2883	1.42514	1.53854
5.13504	1.28341	1.41457	1.53096
5.1394	1.27651	1.40701	1.52338
5.14376	1.2696	1.40208	1.5158
5.14812	1.2627	1.39688	1.50822
5.15247	1.2558	1.39189	1.50064
5.15683	1.24889	1.3879	1.49306
5.16119	1.24199	1.3825	1.48548
5.16555	1.23592	1.37559	1.4779
5.1699	1.23279	1.36911	1.47032
5.17426	1.23028	1.36243	1.46274
5.17862	1.22629	1.35799	1.45516
5.18297	1.22231	1.35496	1.44885
5.18733	1.21886	1.35197	1.44299
5.19169	1.21558	1.34831	1.43713
5.19605	1.21308	1.34478	1.43127
5.2004	1.21145	1.34015	1.42541
5.20476	1.20911	1.33379	1.41955
5.20912	1.2063	1.32934	1.41369
5.21348	1.20355	1.32506	1.40913
5.21783	1.20161	1.32339	1.40527
5.22219	1.19965	1.31964	1.40209
5.22655	1.19699	1.31652	1.39863
5.2309	1.19544	1.31319	1.39519
5.23526	1.19402	1.31019	1.39217
5.23962	1.19119	1.30637	1.39023
5.24398	1.18834	1.30152	1.38774
5.24833	1.1864	1.30006	1.38709
5.25269	1.18475	1.29804	1.38556
5.25705	1.18232	1.29546	1.38584
5.26141	1.18079	1.29409	1.38437
5.26576	1.17956	1.29128	1.38293
5.27012	1.17836	1.2891	1.3827
5.27448	1.17621	1.2866	1.37995
5.27883	1.17111	1.28534	1.37695
5.28319	1.17121	1.28411	1.37394
5.28755	1.16852	1.2837	1.37088
5.29191	1.16891	1.28434	1.36781
5.29626	1.16692	1.28246	1.36449
5.30062	1.16675	1.27759	1.35808
5.30498	1.16436	1.27206	1.35167
5.30934	1.16163	1.26441	1.34527
5.31369	1.16068	1.25636	1.33886
5.31805	1.1615	1.24837	1.33245
5.32241	1.16103	1.24057	1.32605
5.32676	1.16385	1.23712	1.31964
5.33112	1.16667	1.23215	1.31323
5.33548	1.1695	1.22624	1.30682
5.33984	1.1726	1.22301	1.30042
5.34419	1.17364	1.21736	1.29401
5.34855	1.17405	1.21263	1.28782
5.35291	1.17295	1.20707	1.28291
5.35727	1.17018	1.20284	1.27932
5.36162	1.16749	1.19969	1.27507
5.36598	1.16484	1.19686	1.27233
5.37034	1.16125	1.19204	1.26839
5.37469	1.1567	1.1874	1.26423
5.37905	1.15326	1.18475	1.26009
5.38341	1.15047	1.17976	1.25652
5.38777	1.14575	1.17571	1.25174
5.39212	1.14225	1.16997	1.2468
5.39648	1.13883	1.16695	1.24172
5.40084	1.13416	1.16076	1.23738
5.4052	1.13108	1.15847	1.23259
5.40955	1.12589	1.15417	1.22825
5.41391	1.12007	1.15024	1.22375
5.41827	1.11809	1.14641	1.21939
5.42262	1.11241	1.14228	1.21322
5.42698	1.11053	1.13876	1.2071
5.43134	1.10622	1.13497	1.20478
5.4357	1.10397	1.13262	1.19882
5.44005	1.10172	1.12918	1.19625
5.44441	1.10276	1.12546	1.19111
5.44877	1.10053	1.12349	1.18923
5.45313	1.10005	1.12169	1.19022
5.45748	1.09843	1.11961	1.18817
5.46184	1.09684	1.11598	1.18617
5.4662	1.09175	1.11309	1.18421
5.47055	1.09026	1.11149	1.18229
5.47491	1.08527	1.10694	1.18041
5.47927	1.08035	1.10491	1.17857
5.48363	1.07899	1.10332	1.17449
5.48798	1.07766	1.09852	1.17267
5.49234	1.07843	1.09713	1.17328
5.4967	1.07855	1.0946	1.17159
5.50106	1.07749	1.09289	1.17074
5.50541	1.07609	1.08975	1.16897
5.50977	1.0715	1.08851	1.16674
5.51413	1.07035	1.0839	1.15842
5.51848	1.06587	1.08274	1.15357
5.52284	1.05357	1.07824	1.14878
5.5272	1.04104	1.0738	1.14405
5.53156	1.0361	1.06608	1.14271
5.53591	1.0319	1.06015	1.13809
5.54027	1.0291	1.05421	1.13352
5.54463	1.02697	1.05002	1.13231
5.54899	1.0262	1.04915	1.12784
5.55334	1.02546	1.04506	1.12344
5.5577	1.02474	1.04426	1.11908
5.56206	1.02405	1.0434	1.11479
5.56641	1.02338	1.04198	1.10981
5.57077	1.02273	1.04058	1.10314
5.57513	1.02211	1.03919	1.10222
5.57949	1.02152	1.03783	1.09813
5.58384	1.02094	1.03685	1.0941
5.5882	1.0204	1.03624	1.09328
5.59256	1.01987	1.03557	1.08933
5.59692	1.01936	1.03601	1.08858
5.60127	1.01952	1.03647	1.08785
5.60563	1.02114	1.03695	1.08715
5.60999	1.01891	1.03745	1.08648
5.61434	1.02059	1.03797	1.08732
5.6187	1.02028	1.03677	1.0883
5.62306	1.0199	1.0356	1.08769
5.62742	1.01954	1.03618	1.08973
5.63177	1.01921	1.03504	1.08792
5.63613	1.01889	1.03566	1.08905
5.64049	1.0186	1.03629	1.08836
5.64485	1.01833	1.03695	1.08657
5.6492	1.01903	1.03763	1.08756
5.65356	1.02085	1.03659	1.08712
5.65792	1.01882	1.03731	1.08952
5.66227	1.02044	1.03631	1.08927
5.66663	1.01869	1.03532	1.08888
5.67099	1.0201	1.03498	1.08851
5.67535	1.01862	1.03515	1.08816
5.6797	1.01985	1.03597	1.08784
5.68406	1.01976	1.03506	1.08754
5.68842	1.01968	1.03592	1.08727
5.69278	1.01962	1.0368	1.08868
5.69713	1.02099	1.03711	1.08701
5.70149	1.01957	1.03687	1.08948
5.70585	1.02124	1.037	1.08928
5.7102	1.01959	1.03702	1.09098
5.71456	1.02157	1.03696	1.08937
5.71892	1.01969	1.03697	1.08882
5.72328	1.01976	1.03651	1.08871
5.72763	1.01992	1.03756	1.08914
5.73199	1.01998	1.03863	1.08855
5.73635	1.02044	1.03972	1.09065
5.74071	1.02308	1.04016	1.09131
5.74506	1.02327	1.04019	1.0913
5.74942	1.02345	1.04042	1.09131
5.75378	1.02366	1.04057	1.09134
5.75813	1.02387	1.04016	1.09256
5.76249	1.02257	1.03814	1.09145
5.76685	1.02157	1.03905	1.09154
5.77121	1.02185	1.0386	1.09087
5.77556	1.02215	1.03981	1.09065
5.77992	1.02246	1.03932	1.09128
5.78428	1.0228	1.04064	1.09136
5.78864	1.02315	1.04019	1.0912
5.79299	1.02366	1.04156	1.09193
5.79735	1.02391	1.04115	1.09204
5.80171	1.02432	1.04079	1.09194
5.80606	1.02329	1.04039	1.09187
5.81042	1.02289	1.04003	1.09153
5.81478	1.02187	1.03928	1.09081
5.81914	1.02092	1.03938	1.09012
5.82349	1.0203	1.03909	1.0896
5.82785	1.02062	1.03881	1.08963
5.83221	1.0211	1.04037	1.08968
5.83656	1.02189	1.04014	1.09084
5.84092	1.02164	1.03992	1.09109
5.84528	1.02324	1.04155	1.09213
5.84964	1.02304	1.04137	1.09271
5.85399	1.02468	1.04125	1.09351
5.85835	1.02452	1.04186	1.09261
5.86271	1.02382	1.04248	1.09314
5.86707	1.02424	1.04085	1.09102
5.87142	1.02254	1.04113	1.09159
5.87578	1.0222	1.04071	1.09071
5.88014	1.02135	1.03987	1.09014
5.88449	1.02207	1.04059	1.09082
5.88885	1.02024	1.04065	1.09142
5.89321	1.02104	1.04067	1.09102
5.89757	1.02185	1.04257	1.09277
5.90192	1.02204	1.04263	1.09317
5.90628	1.02209	1.04272	1.0942
5.91064	1.02403	1.04282	1.09355
5.915	1.02411	1.04352	1.09377
5.91935	1.02422	1.04438	1.09387
5.92371	1.02446	1.04266	1.09238
5.92807	1.02539	1.04342	1.09289
5.93242	1.02375	1.04189	1.09113
5.93678	1.02471	1.04195	1.09199
5.94114	1.02312	1.0412	1.09029
5.9455	1.02336	1.04054	1.09119
5.94985	1.02257	1.0406	1.09211
5.95421	1.02103	1.04112	1.09097
5.95857	1.0221	1.04007	1.09332
5.96293	1.02061	1.04178	1.09378
5.96728	1.02171	1.04219	1.09425
5.97164	1.02282	1.04447	1.09475
5.976	1.02355	1.04488	1.09545
5.98035	1.0251	1.0455	1.0965
5.98471	1.02626	1.04576	1.09502
5.98907	1.02672	1.04524	1.0961
5.99343	1.02717	1.04641	1.09565
5.99778	1.02731	1.04507	1.0958
6.00214	1.02814	1.04583	1.09441
6.0065	1.02726	1.04497	1.09557
6.01086	1.02723	1.045	1.09439
6.01521	1.02729	1.04495	1.09543
6.01957	1.02607	1.04372	1.09586
6.02393	1.02487	1.04488	1.09663
6.02828	1.0256	1.04382	1.09743
6.03264	1.02506	1.04424	1.09825
6.037	1.02393	1.04401	1.09922
6.04136	1.02282	1.04367	1.10053
6.04571	1.02423	1.04441	1.10187
6.05007	1.02316	1.04568	1.10179
6.05443	1.02368	1.04599	1.10209
6.05879	1.02359	1.04606	1.10169
6.06314	1.02319	1.04752	1.10239
6.0675	1.02409	1.04651	1.10133
6.07186	1.02482	1.04801	1.10029
6.07621	1.02567	1.04704	1.09927
6.08057	1.02654	1.04858	1.09869
6.08493	1.02779	1.04765	1.09979
6.08929	1.02837	1.0491	1.09884
6.09364	1.02851	1.04834	1.09794
6.098	1.03014	1.04748	1.09948
6.10236	1.02931	1.04911	1.09859
6.10672	1.03097	1.04828	1.09946
6.11107	1.03018	1.04748	1.09936
6.11543	1.02941	1.04711	1.101
6.11979	1.03113	1.0484	1.1012
6.12414	1.0304	1.04766	1.10189
6.1285	1.02969	1.04693	1.10177
6.13286	1.029	1.04869	1.10285
6.13722	1.02951	1.04801	1.10243
6.14157	1.03014	1.04981	1.1039
6.14593	1.02951	1.04917	1.10535
6.15029	1.0289	1.05054	1.10503
6.15465	1.02831	1.0504	1.10439
6.159	1.0302	1.05108	1.10624
6.16336	1.02965	1.05171	1.10565
6.16772	1.02912	1.05171	1.10508
6.17207	1.02861	1.0531	1.10698
6.17643	1.03032	1.0526	1.10645
6.18079	1.03009	1.05393	1.10594
6.18515	1.02964	1.0541	1.10791
6.1895	1.03021	1.05366	1.10744
6.19386	1.03124	1.05413	1.107
6.19822	1.03085	1.05528	1.10658
6.20258	1.03048	1.0549	1.10709
6.20693	1.03257	1.05454	1.10824
6.21129	1.03223	1.05622	1.10788
6.21565	1.03281	1.05631	1.10754
6.22	1.03406	1.05601	1.10723
6.22436	1.03379	1.05573	1.10693
6.22872	1.03353	1.05638	1.10666
6.23308	1.03573	1.05767	1.10641
6.23743	1.03552	1.05745	1.10618
6.24179	1.03532	1.05725	1.10597
6.24615	1.03758	1.05706	1.10578
6.25051	1.03742	1.0569	1.10804
6.25486	1.03728	1.05676	1.1079
6.25922	1.03717	1.05664	1.108
6.26358	1.03463	1.05654	1.11024
6.26793	1.03456	1.05646	1.11252
6.27229	1.03359	1.0564	1.11725
6.27665	1.03202	1.05636	1.12202

## Sheet: Figure 2e
Angle	Min	Mean	Max
0.00217864	1.05315	1.0757	1.11267
0.00653591	1.05434	1.07424	1.11281
0.0108932	1.05317	1.07429	1.11294
0.0152505	1.05318	1.07434	1.113
0.0196077	1.0532	1.07528	1.11444
0.023965	1.05323	1.0761	1.11589
0.0283223	1.05327	1.07659	1.11741
0.0326795	1.05326	1.07723	1.11894
0.0370368	1.05444	1.07791	1.12041
0.0413941	1.05446	1.07876	1.12173
0.0457513	1.05449	1.07903	1.12188
0.0501086	1.0545	1.07951	1.12336
0.0544659	1.05451	1.08042	1.12492
0.0588232	1.0557	1.08199	1.12641
0.0631804	1.05811	1.08166	1.12799
0.0675377	1.05934	1.08252	1.12666
0.071895	1.05933	1.08342	1.12808
0.0762522	1.05936	1.08439	1.12958
0.0806095	1.06059	1.08509	1.13109
0.0849668	1.06079	1.08556	1.13126
0.0893241	1.06078	1.08606	1.13287
0.0936813	1.0607	1.08679	1.13585
0.0980386	1.0607	1.08771	1.13739
0.102396	1.06072	1.08861	1.13874
0.106753	1.06073	1.08955	1.14029
0.11111	1.06076	1.09029	1.14184
0.115468	1.06201	1.09186	1.1434
0.119825	1.06324	1.09341	1.14497
0.124182	1.06453	1.09456	1.14654
0.12854	1.06574	1.09591	1.14812
0.132897	1.067	1.09752	1.15108
0.137254	1.06949	1.09954	1.15406
0.141611	1.07199	1.10154	1.15566
0.145969	1.07449	1.1029	1.15866
0.150326	1.07695	1.10393	1.15345
0.154683	1.07824	1.10509	1.15507
0.15904	1.08077	1.10792	1.15808
0.163398	1.08207	1.11022	1.16238
0.167755	1.08338	1.11204	1.16415
0.172112	1.08469	1.11389	1.16707
0.176469	1.08737	1.11328	1.16873
0.180827	1.09115	1.11533	1.17039
0.185184	1.09244	1.1157	1.17206
0.189541	1.08915	1.11563	1.17374
0.193899	1.09063	1.11691	1.17543
0.198256	1.09198	1.11825	1.1757
0.202613	1.09334	1.11991	1.17739
0.20697	1.0803	1.11799	1.17767
0.211328	1.08033	1.11993	1.17795
0.215685	1.0804	1.12143	1.18009
0.220042	1.08966	1.12401	1.18181
0.224399	1.08966	1.12455	1.18311
0.228757	1.08974	1.12496	1.1834
0.233114	1.09271	1.12563	1.18369
0.237471	1.09271	1.12577	1.18399
0.241829	1.09538	1.12702	1.18428
0.246186	1.10172	1.12962	1.18458
0.250543	1.10205	1.13065	1.18488
0.2549	1.10346	1.13194	1.18664
0.259258	1.10487	1.13324	1.1871
0.263615	1.10493	1.13472	1.18872
0.267972	1.10778	1.13623	1.19049
0.272329	1.10908	1.13728	1.19228
0.276687	1.11052	1.1384	1.19407
0.281044	1.11196	1.1395	1.1944
0.285401	1.11472	1.14131	1.19768
0.289759	1.11748	1.14307	1.1995
0.294116	1.11894	1.14477	1.20184
0.298473	1.12041	1.14583	1.20052
0.30283	1.12305	1.1478	1.20218
0.307188	1.12453	1.14917	1.20403
0.311545	1.12609	1.15106	1.20588
0.315902	1.12625	1.15198	1.20641
0.320259	1.12775	1.15471	1.20997
0.324617	1.12783	1.15676	1.21451
0.328974	1.12799	1.15795	1.21489
0.333331	1.1295	1.16013	1.21678
0.337689	1.13101	1.16236	1.21717
0.342046	1.13244	1.16423	1.21908
0.346403	1.13405	1.16618	1.21986
0.35076	1.13413	1.16811	1.22333
0.355118	1.13431	1.17019	1.22763
0.359475	1.13585	1.17252	1.232
0.363832	1.13603	1.17467	1.2336
0.368189	1.13757	1.17609	1.23403
0.372547	1.13776	1.17781	1.23467
0.376904	1.13795	1.1801	1.23688
0.381261	1.13813	1.18118	1.23866
0.385619	1.13969	1.18282	1.24201
0.389976	1.14126	1.18434	1.24402
0.394333	1.14145	1.18676	1.24762
0.39869	1.14165	1.18856	1.25123
0.403048	1.14185	1.19042	1.2551
0.407405	1.14205	1.19231	1.25875
0.411762	1.14225	1.19429	1.26242
0.416119	1.14255	1.19614	1.2661
0.420477	1.14414	1.19843	1.2698
0.424834	1.14585	1.20009	1.27352
0.429191	1.14735	1.2018	1.27725
0.433549	1.14756	1.2037	1.28101
0.437906	1.14767	1.20532	1.28478
0.442263	1.1507	1.2073	1.28914
0.44662	1.15233	1.20919	1.29296
0.450978	1.15255	1.21083	1.29679
0.455335	1.15419	1.21316	1.30064
0.459692	1.15584	1.21559	1.30483
0.464049	1.15749	1.21749	1.30872
0.468407	1.15915	1.21939	1.31099
0.472764	1.16082	1.2214	1.31393
0.477121	1.16405	1.22387	1.31656
0.481478	1.16991	1.22687	1.32087
0.485836	1.17161	1.23113	1.34042
0.490193	1.17332	1.23398	1.3428
0.49455	1.17504	1.23568	1.3452
0.498908	1.17531	1.23689	1.3476
0.503265	1.17704	1.23925	1.35077
0.507622	1.17747	1.2413	1.3532
0.511979	1.17906	1.2435	1.35565
0.516337	1.18081	1.24526	1.35811
0.520694	1.18256	1.24765	1.36058
0.525051	1.18286	1.24945	1.36307
0.529408	1.18462	1.25196	1.36386
0.533766	1.1864	1.25367	1.36717
0.538123	1.18818	1.25599	1.3697
0.54248	1.19028	1.25805	1.37396
0.546838	1.1962	1.26136	1.37908
0.551195	1.19802	1.26363	1.38469
0.555552	1.20001	1.26583	1.38773
0.559909	1.20184	1.26717	1.39209
0.564267	1.20218	1.26924	1.39647
0.568624	1.20403	1.27222	1.40088
0.572981	1.20588	1.27408	1.40355
0.577338	1.20774	1.27675	1.40623
0.581696	1.21112	1.28054	1.41164
0.586053	1.21149	1.28328	1.41614
0.59041	1.21489	1.28634	1.42115
0.594768	1.2183	1.28974	1.42571
0.599125	1.22021	1.29225	1.42799
0.603482	1.2206	1.29534	1.43514
0.607839	1.22272	1.29777	1.43514
0.612197	1.22681	1.30105	1.43746
0.616554	1.232	1.30416	1.44032
0.620911	1.23471	1.30653	1.445
0.625268	1.23668	1.30973	1.45079
0.629626	1.23712	1.31302	1.45554
0.633983	1.23756	1.316	1.46031
0.63834	1.23955	1.31918	1.46511
0.642698	1.24155	1.32237	1.47109
0.647055	1.24513	1.32494	1.4741
0.651412	1.24895	1.32794	1.47713
0.655769	1.25256	1.33181	1.48137
0.660127	1.25594	1.33459	1.48632
0.664484	1.25983	1.33828	1.49129
0.668841	1.26349	1.34197	1.49441
0.673198	1.26636	1.34625	1.49755
0.677556	1.27086	1.34943	1.50323
0.681913	1.27298	1.35175	1.50835
0.68627	1.27565	1.35468	1.51157
0.690628	1.2794	1.35823	1.51607
0.694985	1.28317	1.3618	1.52058
0.699342	1.28753	1.36578	1.52714
0.703699	1.29134	1.36945	1.53239
0.708057	1.29517	1.37405	1.53907
0.712414	1.29932	1.37826	1.54779
0.716771	1.30126	1.38174	1.55317
0.721128	1.3035	1.38609	1.55859
0.725486	1.3074	1.39011	1.56403
0.729843	1.30995	1.39454	1.57103
0.7342	1.31192	1.39868	1.57734
0.738557	1.31523	1.40275	1.58291
0.742915	1.31888	1.40739	1.5881
0.747272	1.32121	1.41055	1.59254
0.751629	1.32521	1.41432	1.59659
0.755987	1.32924	1.41921	1.6023
0.760344	1.33399	1.42231	1.60972
0.764701	1.33807	1.42612	1.61551
0.769058	1.34216	1.43071	1.62134
0.773416	1.34628	1.43561	1.62896
0.777773	1.35042	1.43987	1.63578
0.78213	1.34684	1.44377	1.64449
0.786487	1.35024	1.44786	1.64844
0.790845	1.3552	1.4528	1.65357
0.795202	1.35769	1.45807	1.66062
0.799559	1.3602	1.46232	1.66484
0.803917	1.36272	1.4664	1.67295
0.808274	1.36739	1.47168	1.67918
0.812631	1.37036	1.47709	1.68544
0.816988	1.37293	1.48211	1.69583
0.821346	1.37727	1.48689	1.70119
0.825703	1.38205	1.4915	1.70656
0.83006	1.386	1.49653	1.71514
0.834417	1.39039	1.50086	1.72166
0.838775	1.39572	1.50614	1.72822
0.843132	1.40018	1.51151	1.73705
0.847489	1.40466	1.51673	1.74486
0.851847	1.40917	1.52172	1.75274
0.856204	1.4137	1.52676	1.7607
0.860561	1.41923	1.53236	1.76637
0.864918	1.42432	1.53778	1.77325
0.869276	1.42843	1.54335	1.78261
0.873633	1.43307	1.54817	1.78961
0.87799	1.43774	1.55328	1.79918
0.882347	1.44349	1.55928	1.80631
0.886705	1.45059	1.56517	1.81348
0.891062	1.45297	1.57043	1.82467
0.895419	1.45775	1.57591	1.83065
0.899777	1.46369	1.58233	1.83801
0.904134	1.46854	1.58798	1.84542
0.908491	1.47341	1.59426	1.85567
0.912848	1.4789	1.59986	1.86321
0.917206	1.48324	1.60626	1.87753
0.921563	1.48753	1.6115	1.88285
0.92592	1.49064	1.61758	1.88912
0.930277	1.49377	1.62237	1.89993
0.934635	1.4988	1.62877	1.90782
0.938992	1.50262	1.63413	1.91577
0.943349	1.50582	1.64082	1.92693
0.947707	1.51732	1.64848	1.93503
0.952064	1.52058	1.65547	1.94645
0.956421	1.52714	1.66203	1.95471
0.960778	1.53239	1.66812	1.96303
0.965136	1.53712	1.67581	1.97482
0.969493	1.53978	1.68251	1.98678
0.97385	1.54583	1.68989	1.99715
0.978207	1.55121	1.69632	2.00583
0.982565	1.55661	1.7031	2.01276
0.986922	1.56007	1.71047	2.02524
0.991279	1.56705	1.71818	2.03791
0.995637	1.57257	1.72864	2.06577
0.999994	1.5789	1.73628	2.07311
1.00435	1.58609	1.74417	2.08048
1.00871	1.59173	1.75199	2.09531
1.01307	1.59823	1.75919	2.10216
1.01742	1.60313	1.76684	2.1139
1.02178	1.60972	1.7738	2.12089
1.02614	1.61551	1.78109	2.12793
1.03049	1.62134	1.78875	2.14219
1.03485	1.62896	1.79619	2.15218
1.03921	1.63488	1.80561	2.17142
1.04357	1.64084	1.81333	2.18404
1.04792	1.64776	1.82168	2.19682
1.05228	1.65567	1.82916	2.2025
1.05664	1.66273	1.83845	2.21792
1.061	1.66696	1.84582	2.22861
1.06535	1.67508	1.85568	2.24445
1.06971	1.68131	1.86685	2.26317
1.07407	1.68758	1.87401	2.27166
1.07842	1.69799	1.88332	2.28553
1.08278	1.70335	1.89308	2.29958
1.08714	1.70872	1.90102	2.31104
1.0915	1.71732	1.91135	2.3226
1.09585	1.72384	1.92183	2.34559
1.10021	1.73041	1.93132	2.36344
1.10457	1.73926	1.9391	2.37258
1.10893	1.74708	1.94893	2.38479
1.11328	1.75266	1.95774	2.3971
1.11764	1.76177	1.96789	2.4158
1.122	1.76861	1.9794	2.42843
1.12635	1.77325	1.98821	2.44118
1.13071	1.78034	1.99813	2.46063
1.13507	1.78734	2.00677	2.47371
1.13943	1.79563	2.01891	2.49375
1.14378	1.80401	2.02812	2.50718
1.14814	1.81377	2.04063	2.52783
1.1525	1.81971	2.05397	2.54161
1.15686	1.82832	2.06501	2.5629
1.16121	1.83567	2.07481	2.57706
1.16557	1.84307	2.08866	2.61065
1.16993	1.8533	2.1015	2.62934
1.17428	1.86084	2.11328	2.63622
1.17864	1.87131	2.12719	2.65934
1.183	1.88045	2.13886	2.67456
1.18736	1.88672	2.15154	2.69843
1.19171	1.89902	2.16286	2.71844
1.19607	1.90693	2.17396	2.73876
1.20043	1.91488	2.18624	2.75488
1.20479	1.92447	2.20049	2.78037
1.20914	1.93257	2.21417	2.79697
1.2135	1.94397	2.22895	2.833
1.21786	1.95222	2.24002	2.85399
1.22221	1.96053	2.25787	2.87146
1.22657	1.97573	2.27514	2.90318
1.23093	1.98425	2.28754	2.92121
1.23529	1.9946	2.3017	2.9571
1.23964	2.00148	2.31732	2.98862
1.244	2.0102	2.33249	3.03306
1.24836	2.02266	2.34503	3.04107
1.25272	2.03531	2.36215	3.0728
1.25707	2.04623	2.37586	3.09303
1.26143	2.05339	2.40126	3.16617
1.26579	2.0631	2.41223	3.18108
1.27014	2.07245	2.43339	3.23657
1.2745	2.07781	2.44269	3.23827
1.27886	2.0893	2.46354	3.28614
1.28322	2.09676	2.485	3.33555
1.28757	2.1133	2.50115	3.3474
1.29193	2.12089	2.51147	3.37446
1.29629	2.13067	2.5315	3.41439
1.30065	2.14994	2.54993	3.43932
1.305	2.19443	2.57529	3.48094
1.30936	2.22365	2.60017	3.52371
1.31372	2.23436	2.61593	3.55025
1.31807	2.25025	2.65049	3.67851
1.32243	2.26903	2.67164	3.71707
1.32679	2.28875	2.69084	3.74657
1.33115	2.30007	2.69338	3.67726
1.3355	2.31702	2.7121	3.71031
1.33986	2.33374	2.73337	3.73036
1.34422	2.34849	2.75223	3.76442
1.34858	2.36048	2.77808	3.81352
1.35293	2.37859	2.80185	3.84935
1.35729	2.38479	2.81659	3.87839
1.36165	2.40019	2.84137	3.90787
1.366	2.4158	2.86249	3.93002
1.37036	2.42843	2.8829	3.95238
1.37472	2.44768	2.91037	3.991
1.37908	2.46395	2.93243	4.03384
1.38343	2.47371	2.95445	4.0573
1.38779	2.49375	2.97776	4.1015
1.39215	2.50718	3.02862	4.15551
1.39651	2.52783	3.06364	4.19275
1.40086	2.54161	3.08243	4.21789
1.40522	2.5629	3.11352	4.26551
1.40958	2.57706	3.14793	4.31072
1.41393	2.59902	3.1746	4.33372
1.41829	2.62141	3.20331	4.37705
1.42265	2.63622	3.21844	4.42497
1.42701	2.65934	3.23913	4.45386
1.43136	2.67456	3.26042	4.4633
1.43572	2.69843	3.28771	4.48675
1.44008	2.7141	3.33141	4.51097
1.44444	2.73876	3.35762	4.5225
1.44879	2.7594	3.38154	4.53417
1.45315	2.78037	3.40726	4.55523
1.45751	2.82073	3.43907	4.57686
1.46186	2.84182	3.46806	4.61415
1.46622	2.86521	3.49494	4.6323
1.47058	2.87898	3.53208	4.68361
1.47494	2.90318	3.55569	4.7034
1.47929	2.92121	3.57708	4.68772
1.48365	2.95321	3.61048	4.73517
1.48801	2.9909	3.6313	4.74859
1.49237	3.0215	3.66047	4.75608
1.49672	3.04107	3.68418	4.77749
1.50108	3.07882	3.72089	4.80593
1.50544	3.09303	3.76085	4.83535
1.50979	3.12596	3.78922	4.86583
1.51415	3.18583	3.83077	4.89014
1.51851	3.19368	3.85934	4.91511
1.52287	3.28179	3.89802	4.94855
1.52722	3.31938	3.92631	4.98332
1.53158	3.37446	3.96217	5.01951
1.53594	3.41439	3.99759	5.05724
1.5403	3.43932	4.02748	5.09808
1.54465	3.48094	4.06149	5.1199
1.54901	3.52371	4.10026	5.16351
1.55337	3.55025	4.13159	5.20915
1.55772	3.59488	4.17315	5.25702
1.56208	3.6316	4.21158	5.30732
1.56644	3.6691	4.25181	5.3603
1.5708	3.28189	3.90801	5.07848
1.57515	3.24308	3.86658	5.03364
1.57951	3.20482	3.8255	4.98877
1.58387	3.16711	3.78476	4.9439
1.58823	3.12772	3.74437	4.89902
1.59258	3.08625	3.70433	4.85415
1.59694	3.04545	3.66464	4.8093
1.6013	3.0053	3.62531	4.76448
1.60565	2.96581	3.6041	4.7197
1.61001	2.92697	3.56214	4.67498
1.61437	2.88876	3.52066	4.63031
1.61873	2.85118	3.47968	4.58572
1.62308	2.81423	3.43917	4.54121
1.62744	2.7779	3.39915	4.49679
1.6318	2.74217	3.35961	4.45248
1.63616	2.70705	3.32055	4.40829
1.64051	2.67252	3.28196	4.36422
1.64487	2.63858	3.24386	4.32029
1.64923	2.60522	3.20622	4.27651
1.65358	2.57243	3.16906	4.23289
1.65794	2.54021	3.13237	4.18945
1.6623	2.50855	3.11249	4.14618
1.66666	2.47744	3.0733	4.1031
1.67101	2.44688	3.03471	4.06023
1.67537	2.41686	2.99673	4.01757
1.67973	2.38737	2.95935	3.97514
1.68409	2.35841	2.92256	3.93294
1.68844	2.32997	2.88635	3.89099
1.6928	2.30204	2.85072	3.84929
1.69716	2.27461	2.81567	3.80785
1.70151	2.24769	2.78119	3.76669
1.70587	2.22125	2.74727	3.72582
1.71023	2.19531	2.71391	3.68524
1.71459	2.16984	2.69806	3.74673
1.71894	2.14485	2.66226	3.6855
1.7233	2.12033	2.62714	3.62549
1.72766	2.09626	2.59271	3.56667
1.73202	2.07265	2.55895	3.50902
1.73637	2.0495	2.52585	3.45254
1.74073	2.02678	2.4934	3.39721
1.74509	2.0045	2.4616	3.343
1.74944	1.98265	2.43043	3.28991
1.7538	1.96122	2.39988	3.23792
1.75816	1.94022	2.36995	3.187
1.76252	1.91962	2.34063	3.13715
1.76687	1.89944	2.3119	3.08835
1.77123	1.87965	2.28377	3.04058
1.77559	1.86026	2.25621	2.99383
1.77995	1.84126	2.22922	2.94808
1.7843	1.82264	2.2028	2.90331
1.78866	1.8044	2.17692	2.85952
1.79302	1.78653	2.1516	2.81669
1.79737	1.76903	2.12681	2.77479
1.80173	1.75189	2.10254	2.73382
1.80609	1.73511	2.0788	2.69377
1.81045	1.71867	2.05556	2.65461
1.8148	1.70258	2.03283	2.61633
1.81916	1.68683	2.0106	2.57892
1.82352	1.67142	1.98885	2.54237
1.82788	1.65633	1.96758	2.50666
1.83223	1.64156	1.94678	2.47177
1.83659	1.62712	1.92644	2.43769
1.84095	1.61299	1.90655	2.40441
1.8453	1.59916	1.88712	2.37191
1.84966	1.58564	1.86812	2.34019
1.85402	1.57242	1.84955	2.30922
1.85838	1.55949	1.83141	2.27899
1.86273	1.54685	1.81368	2.2495
1.86709	1.53449	1.79637	2.22072
1.87145	1.52241	1.77945	2.19265
1.87581	1.51061	1.76293	2.16527
1.88016	1.49907	1.74679	2.13856
1.88452	1.4878	1.73104	2.11253
1.88888	1.47678	1.71565	2.08714
1.89323	1.46603	1.70064	2.0624
1.89759	1.45552	1.68598	2.03829
1.90195	1.44526	1.67167	2.01479
1.90631	1.43523	1.65771	1.9919
1.91066	1.42545	1.64408	1.9696
1.91502	1.4159	1.63079	1.94788
1.91938	1.40657	1.61782	1.92673
1.92374	1.39747	1.60517	1.90614
1.92809	1.38859	1.59283	1.88609
1.93245	1.37992	1.5808	1.86658
1.93681	1.37147	1.56907	1.84759
1.94116	1.36322	1.55762	1.82911
1.94552	1.35517	1.54647	1.81113
1.94988	1.34733	1.53559	1.79365
1.95424	1.33967	1.52499	1.77664
1.95859	1.33221	1.51466	1.7601
1.96295	1.32494	1.50459	1.74402
1.96731	1.31784	1.49477	1.72839
1.97167	1.31093	1.48521	1.7132
1.97602	1.30419	1.47589	1.69843
1.98038	1.29762	1.46681	1.68408
1.98474	1.29122	1.45796	1.67014
1.98909	1.28498	1.44934	1.65659
1.99345	1.27891	1.44095	1.64344
1.99781	1.27299	1.43277	1.63066
2.00217	1.26722	1.4248	1.61825
2.00652	1.2616	1.41704	1.60619
2.01088	1.25613	1.40948	1.59449
2.01524	1.25081	1.40211	1.58313
2.0196	1.24562	1.39494	1.5721
2.02395	1.24056	1.38795	1.5614
2.02831	1.23564	1.38114	1.551
2.03267	1.23085	1.37451	1.54092
2.03702	1.22619	1.36805	1.53113
2.04138	1.22165	1.36176	1.52163
2.04574	1.21723	1.35563	1.5124
2.0501	1.21292	1.34966	1.50345
2.05445	1.20873	1.34384	1.49477
2.05881	1.20465	1.33816	1.48634
2.06317	1.20068	1.33264	1.47816
2.06753	1.19681	1.32725	1.47021
2.07188	1.19305	1.32199	1.4625
2.07624	1.18938	1.31687	1.45502
2.0806	1.18581	1.31188	1.44775
2.08495	1.18234	1.307	1.4407
2.08931	1.17895	1.30225	1.43384
2.09367	1.17566	1.29761	1.42719
2.09803	1.17245	1.29309	1.42072
2.10238	1.16932	1.28867	1.41443
2.10674	1.16628	1.28435	1.40833
2.1111	1.16331	1.28014	1.40239
2.11546	1.16042	1.27602	1.39661
2.11981	1.1576	1.27199	1.39099
2.12417	1.15486	1.26806	1.38552
2.12853	1.15218	1.26421	1.38019
2.13288	1.14957	1.26044	1.375
2.13724	1.14702	1.25676	1.36995
2.1416	1.14454	1.25315	1.36502
2.14596	1.14211	1.24961	1.36021
2.15031	1.13975	1.24614	1.35552
2.15467	1.13744	1.24275	1.35094
2.15903	1.13518	1.23941	1.34646
2.16339	1.13298	1.23614	1.34208
2.16774	1.13083	1.23293	1.3378
2.1721	1.12872	1.22977	1.3336
2.17646	1.12666	1.22667	1.32949
2.18081	1.12465	1.22361	1.32546
2.18517	1.12268	1.22061	1.32151
2.18953	1.12075	1.21765	1.31763
2.19389	1.11886	1.21474	1.31381
2.19824	1.11701	1.21187	1.31006
2.2026	1.11519	1.20904	1.30636
2.20696	1.11341	1.20624	1.30272
2.21132	1.11167	1.20348	1.29913
2.21567	1.10995	1.20075	1.29559
2.22003	1.10827	1.19806	1.29209
2.22439	1.10661	1.19539	1.28863
2.22874	1.10499	1.19275	1.28521
2.2331	1.10339	1.19014	1.28181
2.23746	1.10181	1.18755	1.27845
2.24182	1.10026	1.18499	1.27512
2.24617	1.09874	1.18244	1.27181
2.25053	1.09723	1.17992	1.26852
2.25489	1.09575	1.17741	1.26524
2.25925	1.09428	1.17492	1.26199
2.2636	1.09284	1.17244	1.25874
2.26796	1.09141	1.16998	1.25551
2.27232	1.09	1.16754	1.25229
2.27667	1.08861	1.1651	1.24907
2.28103	1.08724	1.16268	1.24586
2.28539	1.08587	1.16026	1.24265
2.28975	1.08453	1.15786	1.23944
2.2941	1.08319	1.15546	1.23623
2.29846	1.08187	1.15308	1.23301
2.30282	1.08056	1.1507	1.2298
2.30718	1.07927	1.14832	1.22657
2.31153	1.07798	1.14595	1.22335
2.31589	1.07671	1.14359	1.22011
2.32025	1.07545	1.14124	1.21687
2.3246	1.0742	1.13888	1.21361
2.32896	1.07295	1.13654	1.21035
2.33332	1.07172	1.13419	1.20708
2.33768	1.0705	1.13186	1.20379
2.34203	1.06928	1.12952	1.2005
2.34639	1.06808	1.12719	1.19719
2.35075	1.06688	1.12487	1.19387
2.35511	1.06569	1.12255	1.19054
2.35946	1.06452	1.12024	1.1872
2.36382	1.06335	1.11793	1.18385
2.36818	1.06219	1.11562	1.18048
2.37253	1.06104	1.11333	1.17711
2.37689	1.0599	1.11104	1.17372
2.38125	1.05877	1.10875	1.17033
2.38561	1.05764	1.10648	1.16693
2.38996	1.05653	1.10421	1.16352
2.39432	1.05543	1.10195	1.1601
2.39868	1.05434	1.0997	1.15668
2.40304	1.05326	1.09747	1.15325
2.40739	1.0522	1.09524	1.14982
2.41175	1.05114	1.09303	1.14639
2.41611	1.0501	1.09084	1.14297
2.42046	1.04907	1.08865	1.13954
2.42482	1.04806	1.08649	1.13612
2.42918	1.04706	1.08434	1.1327
2.43354	1.04608	1.08221	1.12929
2.43789	1.04511	1.08011	1.12589
2.44225	1.04416	1.07802	1.1225
2.44661	1.04323	1.07596	1.11913
2.45097	1.04232	1.07393	1.11578
2.45532	1.04142	1.07192	1.11245
2.45968	1.04055	1.06994	1.10914
2.46404	1.0397	1.06799	1.10585
2.46839	1.03887	1.06608	1.1026
2.47275	1.03807	1.0642	1.09938
2.47711	1.03729	1.06236	1.09619
2.48147	1.03654	1.06055	1.09304
2.48582	1.03581	1.05879	1.08994
2.49018	1.03512	1.05707	1.08688
2.49454	1.03445	1.0554	1.08387
2.4989	1.03382	1.05378	1.08091
2.50325	1.03322	1.05221	1.07801
2.50761	1.03265	1.05069	1.07518
2.51197	1.03212	1.04922	1.0724
2.51632	1.03163	1.04782	1.0697
2.52068	1.03118	1.04647	1.06708
2.52504	1.03032	1.0452	1.06453
2.5294	1.02868	1.04398	1.06207
2.53375	1.02717	1.04284	1.05969
2.53811	1.02581	1.04177	1.05741
2.54247	1.02459	1.04078	1.05523
2.54683	1.02352	1.03987	1.05315
2.55118	1.02261	1.03904	1.05118
2.55554	1.02186	1.03829	1.04999
2.5599	1.02128	1.03764	1.04956
2.56425	1.02088	1.03708	1.04917
2.56861	1.02066	1.03661	1.04882
2.57297	1.02063	1.03624	1.04851
2.57733	1.0208	1.03598	1.04824
2.58168	1.02117	1.03582	1.04802
2.58604	1.02174	1.03578	1.04784
2.5904	1.02254	1.03585	1.0477
2.59476	1.02356	1.03604	1.04761
2.59911	1.02481	1.03635	1.04757
2.60347	1.0263	1.03679	1.04757
2.60783	1.02803	1.03736	1.04763
2.61218	1.03002	1.03806	1.04774
2.61654	1.03227	1.0389	1.0479
2.6209	1.03479	1.03989	1.04812
2.62526	1.03697	1.04102	1.04839
2.62961	1.03814	1.04231	1.04873
2.63397	1.0394	1.04375	1.04912
2.63833	1.04077	1.04536	1.04957
2.64269	1.04196	1.04713	1.05169
2.64704	1.04197	1.04907	1.05599
2.6514	1.04203	1.05119	1.06061
2.65576	1.04214	1.05348	1.06557
2.66011	1.0423	1.05597	1.07088
2.66447	1.04251	1.05864	1.07653
2.66883	1.04277	1.06151	1.08255
2.67319	1.04309	1.06458	1.08894
2.67754	1.04346	1.06785	1.09571
2.6819	1.04389	1.07134	1.10287
2.68626	1.04437	1.07504	1.11042
2.69062	1.04492	1.07897	1.11839
2.69497	1.04553	1.08312	1.12677
2.69933	1.0462	1.0875	1.13558
2.70369	1.04377	1.04862	1.05256
2.70804	1.04377	1.04845	1.05257
2.7124	1.04377	1.04882	1.05366
2.71676	1.04377	1.04901	1.05368
2.72112	1.04377	1.04902	1.0537
2.72547	1.04377	1.04903	1.05373
2.72983	1.04377	1.04922	1.05377
2.73419	1.04377	1.04975	1.05483
2.73855	1.04377	1.04957	1.05485
2.7429	1.04377	1.04941	1.05487
2.74726	1.04377	1.04941	1.05487
2.75162	1.04377	1.04942	1.05489
2.75597	1.04377	1.0496	1.0549
2.76033	1.04377	1.04978	1.0549
2.76469	1.04377	1.04979	1.05492
2.76905	1.04484	1.05015	1.05494
2.7734	1.04484	1.0507	1.05494
2.77776	1.04377	1.05075	1.05509
2.78212	1.04377	1.05092	1.05505
2.78648	1.04377	1.0511	1.05507
2.79083	1.04377	1.05111	1.05507
2.79519	1.04377	1.05112	1.0551
2.79955	1.04377	1.05095	1.05511
2.8039	1.04377	1.05096	1.05512
2.80826	1.04377	1.05096	1.05513
2.81262	1.04485	1.05115	1.05514
2.81698	1.04377	1.05116	1.05573
2.82133	1.04377	1.05117	1.05574
2.82569	1.04377	1.05137	1.05633
2.83005	1.04377	1.05156	1.05749
2.83441	1.04377	1.05194	1.05863
2.83876	1.04377	1.05233	1.0598
2.84312	1.04377	1.05254	1.06099
2.84748	1.04377	1.05311	1.06216
2.85183	1.04377	1.05313	1.06333
2.85619	1.04377	1.05313	1.06333
2.86055	1.04377	1.05314	1.06336
2.86491	1.04377	1.05334	1.0634
2.86926	1.04377	1.05335	1.0634
2.87362	1.04377	1.05355	1.06343
2.87798	1.04377	1.0532	1.06346
2.88234	1.04377	1.05321	1.0635
2.88669	1.04377	1.05323	1.06361
2.89105	1.04377	1.05324	1.06365
2.89541	1.04377	1.05343	1.06363
2.89976	1.04377	1.05381	1.06372
2.90412	1.04487	1.05365	1.06375
2.90848	1.04597	1.05384	1.06377
2.91284	1.04597	1.05385	1.06377
2.91719	1.04598	1.05386	1.0638
2.92155	1.04598	1.05388	1.06384
2.92591	1.04598	1.05407	1.06385
2.93026	1.04598	1.05427	1.06389
2.93462	1.04599	1.05447	1.06391
2.93898	1.04709	1.05505	1.06394
2.94334	1.0482	1.05525	1.06398
2.94769	1.04821	1.05526	1.06398
2.95205	1.04821	1.05546	1.06401
2.95641	1.04822	1.05549	1.06405
2.96077	1.04823	1.0557	1.0641
2.96512	1.04823	1.0561	1.06413
2.96948	1.04825	1.05638	1.06577
2.97384	1.04936	1.05658	1.06577
2.97819	1.04937	1.05656	1.0656
2.98255	1.04938	1.05675	1.0655
2.98691	1.04938	1.05696	1.06554
2.99127	1.04938	1.05716	1.06558
2.99562	1.0494	1.05756	1.06562
2.99998	1.0494	1.05814	1.06566
3.00434	1.0494	1.05891	1.06568
3.0087	1.04941	1.05855	1.0657
3.01305	1.04942	1.05895	1.06574
3.01741	1.04942	1.05916	1.06577
3.02177	1.04943	1.05957	1.06704
3.02612	1.04944	1.06	1.06953
3.03048	1.04944	1.06002	1.06958
3.03484	1.04945	1.06004	1.06958
3.0392	1.04946	1.06025	1.06963
3.04355	1.04947	1.06067	1.07093
3.04791	1.04947	1.06068	1.06977
3.05227	1.04948	1.06129	1.06981
3.05663	1.04949	1.0619	1.07229
3.06098	1.04949	1.06253	1.07486
3.06534	1.0495	1.06317	1.07737
3.0697	1.04951	1.06364	1.07881
3.07405	1.05067	1.06448	1.08138
3.07841	1.05068	1.06554	1.084
3.08277	1.05068	1.06621	1.08541
3.08713	1.05184	1.06624	1.08191
3.09148	1.05185	1.06978	1.1006
3.09584	1.05185	1.07063	1.10076
3.1002	1.05302	1.07128	1.10086
3.10456	1.05304	1.07215	1.10224
3.10891	1.05422	1.07417	1.11061
3.11327	1.05306	1.07463	1.11074
3.11763	1.05308	1.0751	1.11318
3.12198	1.05309	1.07578	1.1146
3.12634	1.0531	1.07646	1.11603
3.1307	1.0531	1.07651	1.11241
3.13506	1.05312	1.07677	1.11241
3.13941	1.05313	1.07523	1.11254
3.14377	1.05315	1.0757	1.11267
3.14813	1.05434	1.07424	1.11281
3.15249	1.05317	1.07429	1.11294
3.15684	1.05318	1.07434	1.113
3.1612	1.0532	1.07528	1.11444
3.16556	1.05323	1.0761	1.11589
3.16991	1.05327	1.07659	1.11741
3.17427	1.05326	1.07723	1.11894
3.17863	1.05444	1.07791	1.12041
3.18299	1.05446	1.07876	1.12173
3.18734	1.05449	1.07903	1.12188
3.1917	1.0545	1.07951	1.12336
3.19606	1.05451	1.08042	1.12492
3.20042	1.0557	1.08199	1.12641
3.20477	1.05811	1.08166	1.12799
3.20913	1.05934	1.08252	1.12666
3.21349	1.05933	1.08342	1.12808
3.21784	1.05936	1.08439	1.12958
3.2222	1.06059	1.08509	1.13109
3.22656	1.06079	1.08556	1.13126
3.23092	1.06078	1.08606	1.13287
3.23527	1.0607	1.08679	1.13585
3.23963	1.0607	1.08771	1.13739
3.24399	1.06072	1.08861	1.13874
3.24835	1.06073	1.08955	1.14029
3.2527	1.06076	1.09029	1.14184
3.25706	1.06201	1.09186	1.1434
3.26142	1.06324	1.09341	1.14497
3.26577	1.06453	1.09456	1.14654
3.27013	1.06574	1.09591	1.14812
3.27449	1.067	1.09752	1.15108
3.27885	1.06949	1.09954	1.15406
3.2832	1.07199	1.10154	1.15566
3.28756	1.07449	1.1029	1.15866
3.29192	1.07695	1.10393	1.15345
3.29628	1.07824	1.10509	1.15507
3.30063	1.08077	1.10792	1.15808
3.30499	1.08207	1.11022	1.16238
3.30935	1.08338	1.11204	1.16415
3.3137	1.08469	1.11389	1.16707
3.31806	1.08737	1.11328	1.16873
3.32242	1.09115	1.11533	1.17039
3.32678	1.09244	1.1157	1.17206
3.33113	1.08915	1.11563	1.17374
3.33549	1.09063	1.11691	1.17543
3.33985	1.09198	1.11825	1.1757
3.34421	1.09334	1.11991	1.17739
3.34856	1.0803	1.11799	1.17767
3.35292	1.08033	1.11993	1.17795
3.35728	1.0804	1.12143	1.18009
3.36163	1.08966	1.12401	1.18181
3.36599	1.08966	1.12455	1.18311
3.37035	1.08974	1.12496	1.1834
3.37471	1.09271	1.12563	1.18369
3.37906	1.09271	1.12577	1.18399
3.38342	1.09538	1.12702	1.18428
3.38778	1.10172	1.12962	1.18458
3.39214	1.10205	1.13065	1.18488
3.39649	1.10346	1.13194	1.18664
3.40085	1.10487	1.13324	1.1871
3.40521	1.10493	1.13472	1.18872
3.40956	1.10778	1.13623	1.19049
3.41392	1.10908	1.13728	1.19228
3.41828	1.11052	1.1384	1.19407
3.42264	1.11196	1.1395	1.1944
3.42699	1.11472	1.14131	1.19768
3.43135	1.11748	1.14307	1.1995
3.43571	1.11894	1.14477	1.20184
3.44007	1.12041	1.14583	1.20052
3.44442	1.12305	1.1478	1.20218
3.44878	1.12453	1.14917	1.20403
3.45314	1.12609	1.15106	1.20588
3.45749	1.12625	1.15198	1.20641
3.46185	1.12775	1.15471	1.20997
3.46621	1.12783	1.15676	1.21451
3.47057	1.12799	1.15795	1.21489
3.47492	1.1295	1.16013	1.21678
3.47928	1.13101	1.16236	1.21717
3.48364	1.13244	1.16423	1.21908
3.488	1.13405	1.16618	1.21986
3.49235	1.13413	1.16811	1.22333
3.49671	1.13431	1.17019	1.22763
3.50107	1.13585	1.17252	1.232
3.50542	1.13603	1.17467	1.2336
3.50978	1.13757	1.17609	1.23403
3.51414	1.13776	1.17781	1.23467
3.5185	1.13795	1.1801	1.23688
3.52285	1.13813	1.18118	1.23866
3.52721	1.13969	1.18282	1.24201
3.53157	1.14126	1.18434	1.24402
3.53593	1.14145	1.18676	1.24762
3.54028	1.14165	1.18856	1.25123
3.54464	1.14185	1.19042	1.2551
3.549	1.14205	1.19231	1.25875
3.55335	1.14225	1.19429	1.26242
3.55771	1.14255	1.19614	1.2661
3.56207	1.14414	1.19843	1.2698
3.56643	1.14585	1.20009	1.27352
3.57078	1.14735	1.2018	1.27725
3.57514	1.14756	1.2037	1.28101
3.5795	1.14767	1.20532	1.28478
3.58386	1.1507	1.2073	1.28914
3.58821	1.15233	1.20919	1.29296
3.59257	1.15255	1.21083	1.29679
3.59693	1.15419	1.21316	1.30064
3.60128	1.15584	1.21559	1.30483
3.60564	1.15749	1.21749	1.30872
3.61	1.15915	1.21939	1.31099
3.61436	1.16082	1.2214	1.31393
3.61871	1.16405	1.22387	1.31656
3.62307	1.16991	1.22687	1.32087
3.62743	1.17161	1.23113	1.34042
3.63179	1.17332	1.23398	1.3428
3.63614	1.17504	1.23568	1.3452
3.6405	1.17531	1.23689	1.3476
3.64486	1.17704	1.23925	1.35077
3.64921	1.17747	1.2413	1.3532
3.65357	1.17906	1.2435	1.35565
3.65793	1.18081	1.24526	1.35811
3.66229	1.18256	1.24765	1.36058
3.66664	1.18286	1.24945	1.36307
3.671	1.18462	1.25196	1.36386
3.67536	1.1864	1.25367	1.36717
3.67972	1.18818	1.25599	1.3697
3.68407	1.19028	1.25805	1.37396
3.68843	1.1962	1.26136	1.37908
3.69279	1.19802	1.26363	1.38469
3.69714	1.20001	1.26583	1.38773
3.7015	1.20184	1.26717	1.39209
3.70586	1.20218	1.26924	1.39647
3.71022	1.20403	1.27222	1.40088
3.71457	1.20588	1.27408	1.40355
3.71893	1.20774	1.27675	1.40623
3.72329	1.21112	1.28054	1.41164
3.72765	1.21149	1.28328	1.41614
3.732	1.21489	1.28634	1.42115
3.73636	1.2183	1.28974	1.42571
3.74072	1.22021	1.29225	1.42799
3.74507	1.2206	1.29534	1.43514
3.74943	1.22272	1.29777	1.43514
3.75379	1.22681	1.30105	1.43746
3.75815	1.232	1.30416	1.44032
3.7625	1.23471	1.30653	1.445
3.76686	1.23668	1.30973	1.45079
3.77122	1.23712	1.31302	1.45554
3.77558	1.23756	1.316	1.46031
3.77993	1.23955	1.31918	1.46511
3.78429	1.24155	1.32237	1.47109
3.78865	1.24513	1.32494	1.4741
3.793	1.24895	1.32794	1.47713
3.79736	1.25256	1.33181	1.48137
3.80172	1.25594	1.33459	1.48632
3.80608	1.25983	1.33828	1.49129
3.81043	1.26349	1.34197	1.49441
3.81479	1.26636	1.34625	1.49755
3.81915	1.27086	1.34943	1.50323
3.82351	1.27298	1.35175	1.50835
3.82786	1.27565	1.35468	1.51157
3.83222	1.2794	1.35823	1.51607
3.83658	1.28317	1.3618	1.52058
3.84093	1.28753	1.36578	1.52714
3.84529	1.29134	1.36945	1.53239
3.84965	1.29517	1.37405	1.53907
3.85401	1.29932	1.37826	1.54779
3.85836	1.30126	1.38174	1.55317
3.86272	1.3035	1.38609	1.55859
3.86708	1.3074	1.39011	1.56403
3.87144	1.30995	1.39454	1.57103
3.87579	1.31192	1.39868	1.57734
3.88015	1.31523	1.40275	1.58291
3.88451	1.31888	1.40739	1.5881
3.88886	1.32121	1.41055	1.59254
3.89322	1.32521	1.41432	1.59659
3.89758	1.32924	1.41921	1.6023
3.90194	1.33399	1.42231	1.60972
3.90629	1.33807	1.42612	1.61551
3.91065	1.34216	1.43071	1.62134
3.91501	1.34628	1.43561	1.62896
3.91937	1.35042	1.43987	1.63578
3.92372	1.34684	1.44377	1.64449
3.92808	1.35024	1.44786	1.64844
3.93244	1.3552	1.4528	1.65357
3.93679	1.35769	1.45807	1.66062
3.94115	1.3602	1.46232	1.66484
3.94551	1.36272	1.4664	1.67295
3.94987	1.36739	1.47168	1.67918
3.95422	1.37036	1.47709	1.68544
3.95858	1.37293	1.48211	1.69583
3.96294	1.37727	1.48689	1.70119
3.9673	1.38205	1.4915	1.70656
3.97165	1.386	1.49653	1.71514
3.97601	1.39039	1.50086	1.72166
3.98037	1.39572	1.50614	1.72822
3.98472	1.40018	1.51151	1.73705
3.98908	1.40466	1.51673	1.74486
3.99344	1.40917	1.52172	1.75274
3.9978	1.4137	1.52676	1.7607
4.00215	1.41923	1.53236	1.76637
4.00651	1.42432	1.53778	1.77325
4.01087	1.42843	1.54335	1.78261
4.01523	1.43307	1.54817	1.78961
4.01958	1.43774	1.55328	1.79918
4.02394	1.44349	1.55928	1.80631
4.0283	1.45059	1.56517	1.81348
4.03265	1.45297	1.57043	1.82467
4.03701	1.45775	1.57591	1.83065
4.04137	1.46369	1.58233	1.83801
4.04573	1.46854	1.58798	1.84542
4.05008	1.47341	1.59426	1.85567
4.05444	1.4789	1.59986	1.86321
4.0588	1.48324	1.60626	1.87753
4.06316	1.48753	1.6115	1.88285
4.06751	1.49064	1.61758	1.88912
4.07187	1.49377	1.62237	1.89993
4.07623	1.4988	1.62877	1.90782
4.08058	1.50262	1.63413	1.91577
4.08494	1.50582	1.64082	1.92693
4.0893	1.51732	1.64848	1.93503
4.09366	1.52058	1.65547	1.94645
4.09801	1.52714	1.66203	1.95471
4.10237	1.53239	1.66812	1.96303
4.10673	1.53712	1.67581	1.97482
4.11109	1.53978	1.68251	1.98678
4.11544	1.54583	1.68989	1.99715
4.1198	1.55121	1.69632	2.00583
4.12416	1.55661	1.7031	2.01276
4.12851	1.56007	1.71047	2.02524
4.13287	1.56705	1.71818	2.03791
4.13723	1.57257	1.72864	2.06577
4.14159	1.5789	1.73628	2.07311
4.14594	1.58609	1.74417	2.08048
4.1503	1.59173	1.75199	2.09531
4.15466	1.59823	1.75919	2.10216
4.15902	1.60313	1.76684	2.1139
4.16337	1.60972	1.7738	2.12089
4.16773	1.61551	1.78109	2.12793
4.17209	1.62134	1.78875	2.14219
4.17644	1.62896	1.79619	2.15218
4.1808	1.63488	1.80561	2.17142
4.18516	1.64084	1.81333	2.18404
4.18952	1.64776	1.82168	2.19682
4.19387	1.65567	1.82916	2.2025
4.19823	1.66273	1.83845	2.21792
4.20259	1.66696	1.84582	2.22861
4.20695	1.67508	1.85568	2.24445
4.2113	1.68131	1.86685	2.26317
4.21566	1.68758	1.87401	2.27166
4.22002	1.69799	1.88332	2.28553
4.22437	1.70335	1.89308	2.29958
4.22873	1.70872	1.90102	2.31104
4.23309	1.71732	1.91135	2.3226
4.23745	1.72384	1.92183	2.34559
4.2418	1.73041	1.93132	2.36344
4.24616	1.73926	1.9391	2.37258
4.25052	1.74708	1.94893	2.38479
4.25488	1.75266	1.95774	2.3971
4.25923	1.76177	1.96789	2.4158
4.26359	1.76861	1.9794	2.42843
4.26795	1.77325	1.98821	2.44118
4.2723	1.78034	1.99813	2.46063
4.27666	1.78734	2.00677	2.47371
4.28102	1.79563	2.01891	2.49375
4.28538	1.80401	2.02812	2.50718
4.28973	1.81377	2.04063	2.52783
4.29409	1.81971	2.05397	2.54161
4.29845	1.82832	2.06501	2.5629
4.30281	1.83567	2.07481	2.57706
4.30716	1.84307	2.08866	2.61065
4.31152	1.8533	2.1015	2.62934
4.31588	1.86084	2.11328	2.63622
4.32023	1.87131	2.12719	2.65934
4.32459	1.88045	2.13886	2.67456
4.32895	1.88672	2.15154	2.69843
4.33331	1.89902	2.16286	2.71844
4.33766	1.90693	2.17396	2.73876
4.34202	1.91488	2.18624	2.75488
4.34638	1.92447	2.20049	2.78037
4.35074	1.93257	2.21417	2.79697
4.35509	1.94397	2.22895	2.833
4.35945	1.95222	2.24002	2.85399
4.36381	1.96053	2.25787	2.87146
4.36816	1.97573	2.27514	2.90318
4.37252	1.98425	2.28754	2.92121
4.37688	1.9946	2.3017	2.9571
4.38124	2.00148	2.31732	2.98862
4.38559	2.0102	2.33249	3.03306
4.38995	2.02266	2.34503	3.04107
4.39431	2.03531	2.36215	3.0728
4.39867	2.04623	2.37586	3.09303
4.40302	2.05339	2.40126	3.16617
4.40738	2.0631	2.41223	3.18108
4.41174	2.07245	2.43339	3.23657
4.41609	2.07781	2.44269	3.23827
4.42045	2.0893	2.46354	3.28614
4.42481	2.09676	2.485	3.33555
4.42917	2.1133	2.50115	3.3474
4.43352	2.12089	2.51147	3.37446
4.43788	2.13067	2.5315	3.41439
4.44224	2.14994	2.54993	3.43932
4.4466	2.19443	2.57529	3.48094
4.45095	2.22365	2.60017	3.52371
4.45531	2.23436	2.61593	3.55025
4.45967	2.25025	2.65049	3.67851
4.46402	2.26903	2.67164	3.71707
4.46838	2.28875	2.69084	3.74657
4.47274	2.30007	2.69338	3.67726
4.4771	2.31702	2.7121	3.71031
4.48145	2.33374	2.73337	3.73036
4.48581	2.34849	2.75223	3.76442
4.49017	2.36048	2.77808	3.81352
4.49453	2.37859	2.80185	3.84935
4.49888	2.38479	2.81659	3.87839
4.50324	2.40019	2.84137	3.90787
4.5076	2.4158	2.86249	3.93002
4.51195	2.42843	2.8829	3.95238
4.51631	2.44768	2.91037	3.991
4.52067	2.46395	2.93243	4.03384
4.52503	2.47371	2.95445	4.0573
4.52938	2.49375	2.97776	4.1015
4.53374	2.50718	3.02862	4.15551
4.5381	2.52783	3.06364	4.19275
4.54246	2.54161	3.08243	4.21789
4.54681	2.5629	3.11352	4.26551
4.55117	2.57706	3.14793	4.31072
4.55553	2.59902	3.1746	4.33372
4.55988	2.62141	3.20331	4.37705
4.56424	2.63622	3.21844	4.42497
4.5686	2.65934	3.23913	4.45386
4.57296	2.67456	3.26042	4.4633
4.57731	2.69843	3.28771	4.48675
4.58167	2.7141	3.33141	4.51097
4.58603	2.73876	3.35762	4.5225
4.59039	2.7594	3.38154	4.53417
4.59474	2.78037	3.40726	4.55523
4.5991	2.82073	3.43907	4.57686
4.60346	2.84182	3.46806	4.61415
4.60781	2.86521	3.49494	4.6323
4.61217	2.87898	3.53208	4.68361
4.61653	2.90318	3.55569	4.7034
4.62089	2.92121	3.57708	4.68772
4.62524	2.95321	3.61048	4.73517
4.6296	2.9909	3.6313	4.74859
4.63396	3.0215	3.66047	4.75608
4.63832	3.04107	3.68418	4.77749
4.64267	3.07882	3.72089	4.80593
4.64703	3.09303	3.76085	4.83535
4.65139	3.12596	3.78922	4.86583
4.65574	3.18583	3.83077	4.89014
4.6601	3.19368	3.85934	4.91511
4.66446	3.28179	3.89802	4.94855
4.66882	3.31938	3.92631	4.98332
4.67317	3.37446	3.96217	5.01951
4.67753	3.41439	3.99759	5.05724
4.68189	3.43932	4.02748	5.09808
4.68625	3.48094	4.06149	5.1199
4.6906	3.52371	4.10026	5.16351
4.69496	3.55025	4.13159	5.20915
4.69932	3.59488	4.17315	5.25702
4.70367	3.6316	4.21158	5.30732
4.70803	3.6691	4.25181	5.3603
4.71239	3.28189	3.90801	5.07848
4.71675	3.24308	3.86658	5.03364
4.7211	3.20482	3.8255	4.98877
4.72546	3.16711	3.78476	4.9439
4.72982	3.12772	3.74437	4.89902
4.73418	3.08625	3.70433	4.85415
4.73853	3.04545	3.66464	4.8093
4.74289	3.0053	3.62531	4.76448
4.74725	2.96581	3.6041	4.7197
4.7516	2.92697	3.56214	4.67498
4.75596	2.88876	3.52066	4.63031
4.76032	2.85118	3.47968	4.58572
4.76468	2.81423	3.43917	4.54121
4.76903	2.7779	3.39915	4.49679
4.77339	2.74217	3.35961	4.45248
4.77775	2.70705	3.32055	4.40829
4.78211	2.67252	3.28196	4.36422
4.78646	2.63858	3.24386	4.32029
4.79082	2.60522	3.20622	4.27651
4.79518	2.57243	3.16906	4.23289
4.79953	2.54021	3.13237	4.18945
4.80389	2.50855	3.11249	4.14618
4.80825	2.47744	3.0733	4.1031
4.81261	2.44688	3.03471	4.06023
4.81696	2.41686	2.99673	4.01757
4.82132	2.38737	2.95935	3.97514
4.82568	2.35841	2.92256	3.93294
4.83004	2.32997	2.88635	3.89099
4.83439	2.30204	2.85072	3.84929
4.83875	2.27461	2.81567	3.80785
4.84311	2.24769	2.78119	3.76669
4.84746	2.22125	2.74727	3.72582
4.85182	2.19531	2.71391	3.68524
4.85618	2.16984	2.69806	3.74673
4.86054	2.14485	2.66226	3.6855
4.86489	2.12033	2.62714	3.62549
4.86925	2.09626	2.59271	3.56667
4.87361	2.07265	2.55895	3.50902
4.87797	2.0495	2.52585	3.45254
4.88232	2.02678	2.4934	3.39721
4.88668	2.0045	2.4616	3.343
4.89104	1.98265	2.43043	3.28991
4.89539	1.96122	2.39988	3.23792
4.89975	1.94022	2.36995	3.187
4.90411	1.91962	2.34063	3.13715
4.90847	1.89944	2.3119	3.08835
4.91282	1.87965	2.28377	3.04058
4.91718	1.86026	2.25621	2.99383
4.92154	1.84126	2.22922	2.94808
4.9259	1.82264	2.2028	2.90331
4.93025	1.8044	2.17692	2.85952
4.93461	1.78653	2.1516	2.81669
4.93897	1.76903	2.12681	2.77479
4.94332	1.75189	2.10254	2.73382
4.94768	1.73511	2.0788	2.69377
4.95204	1.71867	2.05556	2.65461
4.9564	1.70258	2.03283	2.61633
4.96075	1.68683	2.0106	2.57892
4.96511	1.67142	1.98885	2.54237
4.96947	1.65633	1.96758	2.50666
4.97383	1.64156	1.94678	2.47177
4.97818	1.62712	1.92644	2.43769
4.98254	1.61299	1.90655	2.40441
4.9869	1.59916	1.88712	2.37191
4.99125	1.58564	1.86812	2.34019
4.99561	1.57242	1.84955	2.30922
4.99997	1.55949	1.83141	2.27899
5.00433	1.54685	1.81368	2.2495
5.00868	1.53449	1.79637	2.22072
5.01304	1.52241	1.77945	2.19265
5.0174	1.51061	1.76293	2.16527
5.02176	1.49907	1.74679	2.13856
5.02611	1.4878	1.73104	2.11253
5.03047	1.47678	1.71565	2.08714
5.03483	1.46603	1.70064	2.0624
5.03918	1.45552	1.68598	2.03829
5.04354	1.44526	1.67167	2.01479
5.0479	1.43523	1.65771	1.9919
5.05226	1.42545	1.64408	1.9696
5.05661	1.4159	1.63079	1.94788
5.06097	1.40657	1.61782	1.92673
5.06533	1.39747	1.60517	1.90614
5.06969	1.38859	1.59283	1.88609
5.07404	1.37992	1.5808	1.86658
5.0784	1.37147	1.56907	1.84759
5.08276	1.36322	1.55762	1.82911
5.08711	1.35517	1.54647	1.81113
5.09147	1.34733	1.53559	1.79365
5.09583	1.33967	1.52499	1.77664
5.10019	1.33221	1.51466	1.7601
5.10454	1.32494	1.50459	1.74402
5.1089	1.31784	1.49477	1.72839
5.11326	1.31093	1.48521	1.7132
5.11762	1.30419	1.47589	1.69843
5.12197	1.29762	1.46681	1.68408
5.12633	1.29122	1.45796	1.67014
5.13069	1.28498	1.44934	1.65659
5.13504	1.27891	1.44095	1.64344
5.1394	1.27299	1.43277	1.63066
5.14376	1.26722	1.4248	1.61825
5.14812	1.2616	1.41704	1.60619
5.15247	1.25613	1.40948	1.59449
5.15683	1.25081	1.40211	1.58313
5.16119	1.24562	1.39494	1.5721
5.16555	1.24056	1.38795	1.5614
5.1699	1.23564	1.38114	1.551
5.17426	1.23085	1.37451	1.54092
5.17862	1.22619	1.36805	1.53113
5.18297	1.22165	1.36176	1.52163
5.18733	1.21723	1.35563	1.5124
5.19169	1.21292	1.34966	1.50345
5.19605	1.20873	1.34384	1.49477
5.2004	1.20465	1.33816	1.48634
5.20476	1.20068	1.33264	1.47816
5.20912	1.19681	1.32725	1.47021
5.21348	1.19305	1.32199	1.4625
5.21783	1.18938	1.31687	1.45502
5.22219	1.18581	1.31188	1.44775
5.22655	1.18234	1.307	1.4407
5.2309	1.17895	1.30225	1.43384
5.23526	1.17566	1.29761	1.42719
5.23962	1.17245	1.29309	1.42072
5.24398	1.16932	1.28867	1.41443
5.24833	1.16628	1.28435	1.40833
5.25269	1.16331	1.28014	1.40239
5.25705	1.16042	1.27602	1.39661
5.26141	1.1576	1.27199	1.39099
5.26576	1.15486	1.26806	1.38552
5.27012	1.15218	1.26421	1.38019
5.27448	1.14957	1.26044	1.375
5.27883	1.14702	1.25676	1.36995
5.28319	1.14454	1.25315	1.36502
5.28755	1.14211	1.24961	1.36021
5.29191	1.13975	1.24614	1.35552
5.29626	1.13744	1.24275	1.35094
5.30062	1.13518	1.23941	1.34646
5.30498	1.13298	1.23614	1.34208
5.30934	1.13083	1.23293	1.3378
5.31369	1.12872	1.22977	1.3336
5.31805	1.12666	1.22667	1.32949
5.32241	1.12465	1.22361	1.32546
5.32676	1.12268	1.22061	1.32151
5.33112	1.12075	1.21765	1.31763
5.33548	1.11886	1.21474	1.31381
5.33984	1.11701	1.21187	1.31006
5.34419	1.11519	1.20904	1.30636
5.34855	1.11341	1.20624	1.30272
5.35291	1.11167	1.20348	1.29913
5.35727	1.10995	1.20075	1.29559
5.36162	1.10827	1.19806	1.29209
5.36598	1.10661	1.19539	1.28863
5.37034	1.10499	1.19275	1.28521
5.37469	1.10339	1.19014	1.28181
5.37905	1.10181	1.18755	1.27845
5.38341	1.10026	1.18499	1.27512
5.38777	1.09874	1.18244	1.27181
5.39212	1.09723	1.17992	1.26852
5.39648	1.09575	1.17741	1.26524
5.40084	1.09428	1.17492	1.26199
5.4052	1.09284	1.17244	1.25874
5.40955	1.09141	1.16998	1.25551
5.41391	1.09	1.16754	1.25229
5.41827	1.08861	1.1651	1.24907
5.42262	1.08724	1.16268	1.24586
5.42698	1.08587	1.16026	1.24265
5.43134	1.08453	1.15786	1.23944
5.4357	1.08319	1.15546	1.23623
5.44005	1.08187	1.15308	1.23301
5.44441	1.08056	1.1507	1.2298
5.44877	1.07927	1.14832	1.22657
5.45313	1.07798	1.14595	1.22335
5.45748	1.07671	1.14359	1.22011
5.46184	1.07545	1.14124	1.21687
5.4662	1.0742	1.13888	1.21361
5.47055	1.07295	1.13654	1.21035
5.47491	1.07172	1.13419	1.20708
5.47927	1.0705	1.13186	1.20379
5.48363	1.06928	1.12952	1.2005
5.48798	1.06808	1.12719	1.19719
5.49234	1.06688	1.12487	1.19387
5.4967	1.06569	1.12255	1.19054
5.50106	1.06452	1.12024	1.1872
5.50541	1.06335	1.11793	1.18385
5.50977	1.06219	1.11562	1.18048
5.51413	1.06104	1.11333	1.17711
5.51848	1.0599	1.11104	1.17372
5.52284	1.05877	1.10875	1.17033
5.5272	1.05764	1.10648	1.16693
5.53156	1.05653	1.10421	1.16352
5.53591	1.05543	1.10195	1.1601
5.54027	1.05434	1.0997	1.15668
5.54463	1.05326	1.09747	1.15325
5.54899	1.0522	1.09524	1.14982
5.55334	1.05114	1.09303	1.14639
5.5577	1.0501	1.09084	1.14297
5.56206	1.04907	1.08865	1.13954
5.56641	1.04806	1.08649	1.13612
5.57077	1.04706	1.08434	1.1327
5.57513	1.04608	1.08221	1.12929
5.57949	1.04511	1.08011	1.12589
5.58384	1.04416	1.07802	1.1225
5.5882	1.04323	1.07596	1.11913
5.59256	1.04232	1.07393	1.11578
5.59692	1.04142	1.07192	1.11245
5.60127	1.04055	1.06994	1.10914
5.60563	1.0397	1.06799	1.10585
5.60999	1.03887	1.06608	1.1026
5.61434	1.03807	1.0642	1.09938
5.6187	1.03729	1.06236	1.09619
5.62306	1.03654	1.06055	1.09304
5.62742	1.03581	1.05879	1.08994
5.63177	1.03512	1.05707	1.08688
5.63613	1.03445	1.0554	1.08387
5.64049	1.03382	1.05378	1.08091
5.64485	1.03322	1.05221	1.07801
5.6492	1.03265	1.05069	1.07518
5.65356	1.03212	1.04922	1.0724
5.65792	1.03163	1.04782	1.0697
5.66227	1.03118	1.04647	1.06708
5.66663	1.03032	1.0452	1.06453
5.67099	1.02868	1.04398	1.06207
5.67535	1.02717	1.04284	1.05969
5.6797	1.02581	1.04177	1.05741
5.68406	1.02459	1.04078	1.05523
5.68842	1.02352	1.03987	1.05315
5.69278	1.02261	1.03904	1.05118
5.69713	1.02186	1.03829	1.04999
5.70149	1.02128	1.03764	1.04956
5.70585	1.02088	1.03708	1.04917
5.7102	1.02066	1.03661	1.04882
5.71456	1.02063	1.03624	1.04851
5.71892	1.0208	1.03598	1.04824
5.72328	1.02117	1.03582	1.04802
5.72763	1.02174	1.03578	1.04784
5.73199	1.02254	1.03585	1.0477
5.73635	1.02356	1.03604	1.04761
5.74071	1.02481	1.03635	1.04757
5.74506	1.0263	1.03679	1.04757
5.74942	1.02803	1.03736	1.04763
5.75378	1.03002	1.03806	1.04774
5.75813	1.03227	1.0389	1.0479
5.76249	1.03479	1.03989	1.04812
5.76685	1.03697	1.04102	1.04839
5.77121	1.03814	1.04231	1.04873
5.77556	1.0394	1.04375	1.04912
5.77992	1.04077	1.04536	1.04957
5.78428	1.04196	1.04713	1.05169
5.78864	1.04197	1.04907	1.05599
5.79299	1.04203	1.05119	1.06061
5.79735	1.04214	1.05348	1.06557
5.80171	1.0423	1.05597	1.07088
5.80606	1.04251	1.05864	1.07653
5.81042	1.04277	1.06151	1.08255
5.81478	1.04309	1.06458	1.08894
5.81914	1.04346	1.06785	1.09571
5.82349	1.04389	1.07134	1.10287
5.82785	1.04437	1.07504	1.11042
5.83221	1.04492	1.07897	1.11839
5.83656	1.04553	1.08312	1.12677
5.84092	1.0462	1.0875	1.13558
5.84528	1.04377	1.04862	1.05256
5.84964	1.04377	1.04845	1.05257
5.85399	1.04377	1.04882	1.05366
5.85835	1.04377	1.04901	1.05368
5.86271	1.04377	1.04902	1.0537
5.86707	1.04377	1.04903	1.05373
5.87142	1.04377	1.04922	1.05377
5.87578	1.04377	1.04975	1.05483
5.88014	1.04377	1.04957	1.05485
5.88449	1.04377	1.04941	1.05487
5.88885	1.04377	1.04941	1.05487
5.89321	1.04377	1.04942	1.05489
5.89757	1.04377	1.0496	1.0549
5.90192	1.04377	1.04978	1.0549
5.90628	1.04377	1.04979	1.05492
5.91064	1.04484	1.05015	1.05494
5.915	1.04484	1.0507	1.05494
5.91935	1.04377	1.05075	1.05509
5.92371	1.04377	1.05092	1.05505
5.92807	1.04377	1.0511	1.05507
5.93242	1.04377	1.05111	1.05507
5.93678	1.04377	1.05112	1.0551
5.94114	1.04377	1.05095	1.05511
5.9455	1.04377	1.05096	1.05512
5.94985	1.04377	1.05096	1.05513
5.95421	1.04485	1.05115	1.05514
5.95857	1.04377	1.05116	1.05573
5.96293	1.04377	1.05117	1.05574
5.96728	1.04377	1.05137	1.05633
5.97164	1.04377	1.05156	1.05749
5.976	1.04377	1.05194	1.05863
5.98035	1.04377	1.05233	1.0598
5.98471	1.04377	1.05254	1.06099
5.98907	1.04377	1.05311	1.06216
5.99343	1.04377	1.05313	1.06333
5.99778	1.04377	1.05313	1.06333
6.00214	1.04377	1.05314	1.06336
6.0065	1.04377	1.05334	1.0634
6.01086	1.04377	1.05335	1.0634
6.01521	1.04377	1.05355	1.06343
6.01957	1.04377	1.0532	1.06346
6.02393	1.04377	1.05321	1.0635
6.02828	1.04377	1.05323	1.06361
6.03264	1.04377	1.05324	1.06365
6.037	1.04377	1.05343	1.06363
6.04136	1.04377	1.05381	1.06372
6.04571	1.04487	1.05365	1.06375
6.05007	1.04597	1.05384	1.06377
6.05443	1.04597	1.05385	1.06377
6.05879	1.04598	1.05386	1.0638
6.06314	1.04598	1.05388	1.06384
6.0675	1.04598	1.05407	1.06385
6.07186	1.04598	1.05427	1.06389
6.07621	1.04599	1.05447	1.06391
6.08057	1.04709	1.05505	1.06394
6.08493	1.0482	1.05525	1.06398
6.08929	1.04821	1.05526	1.06398
6.09364	1.04821	1.05546	1.06401
6.098	1.04822	1.05549	1.06405
6.10236	1.04823	1.0557	1.0641
6.10672	1.04823	1.0561	1.06413
6.11107	1.04825	1.05638	1.06577
6.11543	1.04936	1.05658	1.06577
6.11979	1.04937	1.05656	1.0656
6.12414	1.04938	1.05675	1.0655
6.1285	1.04938	1.05696	1.06554
6.13286	1.04938	1.05716	1.06558
6.13722	1.0494	1.05756	1.06562
6.14157	1.0494	1.05814	1.06566
6.14593	1.0494	1.05891	1.06568
6.15029	1.04941	1.05855	1.0657
6.15465	1.04942	1.05895	1.06574
6.159	1.04942	1.05916	1.06577
6.16336	1.04943	1.05957	1.06704
6.16772	1.04944	1.06	1.06953
6.17207	1.04944	1.06002	1.06958
6.17643	1.04945	1.06004	1.06958
6.18079	1.04946	1.06025	1.06963
6.18515	1.04947	1.06067	1.07093
6.1895	1.04947	1.06068	1.06977
6.19386	1.04948	1.06129	1.06981
6.19822	1.04949	1.0619	1.07229
6.20258	1.04949	1.06253	1.07486
6.20693	1.0495	1.06317	1.07737
6.21129	1.04951	1.06364	1.07881
6.21565	1.05067	1.06448	1.08138
6.22	1.05068	1.06554	1.084
6.22436	1.05068	1.06621	1.08541
6.22872	1.05184	1.06624	1.08191
6.23308	1.05185	1.06978	1.1006
6.23743	1.05185	1.07063	1.10076
6.24179	1.05302	1.07128	1.10086
6.24615	1.05304	1.07215	1.10224
6.25051	1.05422	1.07417	1.11061
6.25486	1.05306	1.07463	1.11074
6.25922	1.05308	1.0751	1.11318
6.26358	1.05309	1.07578	1.1146
6.26793	1.0531	1.07646	1.11603
6.27229	1.0531	1.07651	1.11241
6.27665	1.05312	1.07677	1.11241
6.28101	1.05313	1.07523	1.11254

## Sheet: Figure 2f
Speed	FWHM Min	FWHM Mean	FWHM Max
0	1.599	1.947	2.367
500	1.385	1.656	1.941
1000	1.319	1.536	2.039
1500	1.002	1.228	1.499
2000	0.947	0.993	1.13

## Sheet: Figure 2g
	0 wt%	0.1 wt%	0.2 wt%	0.4 wt%
GO	-32
SA		-46.9	-54.1	-58.1
PAA		-52.9	-65.4	-76
PSS		-54.8	-73.5	-83

## Sheet: Figure 3a
Time	Voc
0	0
0.3545	0.1999
0.6973	0.2082
1.0693	0.2154
1.4238	0.2214
1.7959	0.2272
2.1621	0.2324
2.5166	0.237
2.8652	0.2413
3.1758	0.2448
3.5625	0.249
3.9082	0.2525
4.2188	0.2555
4.541	0.2586
4.8574	0.2614
5.1768	0.2643
5.4932	0.2668
5.8125	0.2695
6.1289	0.2718
6.4922	0.2746
6.8086	0.2769
7.1807	0.2796
7.5322	0.282
7.8486	0.2841
8.168	0.2861
8.4814	0.2882
8.7979	0.2901
9.1143	0.2921
9.4922	0.2942
9.8408	0.2962
10.1543	0.298
10.4766	0.2996
10.793	0.3014
11.1123	0.303
11.4287	0.3047
11.7451	0.3062
12.0615	0.3079
12.4453	0.3096
12.7939	0.3113
13.1104	0.3128
13.4297	0.3142
13.749	0.3157
14.0713	0.3171
14.3818	0.3185
14.707	0.3199
15.0205	0.3211
15.4043	0.3227
15.75	0.3242
16.0606	0.3253
16.3799	0.3266
16.6963	0.3278
17.0186	0.3292
17.332	0.3302
17.6514	0.3315
17.9678	0.3326
18.3398	0.334
18.6475	0.3351
18.958	0.3362
19.2803	0.3374
19.5967	0.3384
19.9131	0.3396
20.2295	0.3405
20.5459	0.3416
20.8623	0.3426
21.1787	0.3438
21.5625	0.3448
21.9141	0.346
22.2686	0.3471
22.5879	0.3481
22.9014	0.349
23.2266	0.3501
23.54	0.351
23.8564	0.352
24.1729	0.3528
24.5537	0.3541
24.8965	0.3551
25.2158	0.3558
25.5352	0.3569
25.8486	0.3576
26.1621	0.3586
26.4785	0.3594
26.7949	0.3603
27.1113	0.3611
27.4951	0.3622
27.835	0.3631
28.1543	0.3639
28.4707	0.3647
28.7871	0.3655
29.1035	0.3664
29.4199	0.3671
29.7363	0.3679
30.0498	0.3688
30.4336	0.3697
30.7705	0.3705
31.0928	0.3713
31.4092	0.372
31.7256	0.3729
32.042	0.3735
32.3584	0.3744
32.6748	0.3749
32.9912	0.3758
33.3779	0.3766
33.7148	0.3773
34.0342	0.3782
34.3506	0.3788
34.6699	0.3796
34.9834	0.3802
35.2998	0.381
35.6162	0.3816
35.9356	0.3823
36.3018	0.3832
36.6094	0.3837
36.9317	0.3845
37.2481	0.385
37.5644	0.3859
37.8779	0.3864
38.1973	0.3872
38.5137	0.3877
38.8271	0.3884
39.1465	0.389
39.5156	0.3897
39.8232	0.3905
40.1396	0.3909
40.459	0.3918
40.7725	0.3922
41.0918	0.393
41.4082	0.3935
41.7246	0.3942
42.0381	0.3947
42.3545	0.3954
42.7442	0.396
43.0752	0.3967
43.3975	0.3973
43.7139	0.3979
44.0273	0.3985
44.3467	0.399
44.6602	0.3996
44.9736	0.4002
45.29	0.4008
45.6797	0.4014
46.0137	0.4022
46.333	0.4026
46.6494	0.4033
46.9658	0.4036
47.2822	0.4044
47.5986	0.4048
47.915	0.4055
48.2315	0.4059
48.6797	0.4068
49.0019	0.4072
49.3213	0.4078
49.6377	0.4083
49.9541	0.4089
50.2705	0.4093
50.5869	0.41
50.9033	0.4104
51.2197	0.4111
51.6094	0.4116
51.9463	0.4121
52.2656	0.4128
52.5762	0.4131
52.8926	0.4138
53.209	0.4142
53.5254	0.4148
53.8418	0.4152
54.1582	0.4157
54.5479	0.4162
54.8819	0.4168
55.2012	0.4174
55.5176	0.4178
55.8369	0.4183
56.1504	0.4187
56.4668	0.4193
56.7861	0.4198
57.0996	0.4202
57.4863	0.4208
57.8203	0.4214
58.1396	0.4218
58.4561	0.4223
58.7754	0.4227
59.0889	0.4233
59.4023	0.4236
59.7188	0.4242
60.0381	0.4245
60.4248	0.4252
60.7588	0.4257
61.0781	0.426
61.3945	0.4266
61.7139	0.4269
62.0273	0.4275
62.3438	0.4278
62.6602	0.4284
62.9766	0.4287
63.375	0.4294
63.7002	0.4298
64.0195	0.4302
64.3389	0.4307
64.6553	0.4311
64.9688	0.4315
65.2852	0.432
65.6045	0.4323
65.9209	0.4329
66.3106	0.4334
66.6416	0.4337
66.9609	0.4342
67.2803	0.4345
67.5967	0.4351
67.9102	0.4353
68.2295	0.4359
68.5459	0.4362
68.8623	0.4367
69.2549	0.4371
69.5859	0.4375
69.9053	0.438
70.2217	0.4383
70.5322	0.4388
70.8545	0.4392
71.168	0.4396
71.4844	0.44
71.8008	0.4404
72.1992	0.4408
72.5186	0.4413
72.8408	0.4417
73.1514	0.4421
73.4707	0.4424
73.7871	0.4429
74.1006	0.4431
74.417	0.4436
74.7363	0.4439
75.1319	0.4444
75.457	0.4449
75.7764	0.4451
76.0928	0.4457
76.4092	0.4459
76.7256	0.4464
77.042	0.4467
77.3555	0.4471
77.6719	0.4474
78.0674	0.4479
78.3955	0.4483
78.7148	0.4486
79.0342	0.449
79.3477	0.4494
79.6611	0.4498
79.9775	0.4501
80.2969	0.4505
80.6133	0.4508
81.0146	0.4513
81.334	0.4516
81.6563	0.452
81.9727	0.4523
82.2832	0.4527
82.6025	0.4529
82.919	0.4534
83.2383	0.4536
83.5518	0.4541
83.9561	0.4546
84.2754	0.4548
84.5947	0.4553
84.9111	0.4555
85.2305	0.456
85.544	0.4561
85.8574	0.4566
86.1768	0.4569
86.4932	0.4573
86.8037	0.4576
87.1787	0.4579
87.5303	0.4583
87.8438	0.4587
88.166	0.459
88.4795	0.4594
88.793	0.4596
89.1094	0.46
89.4317	0.4603
89.7422	0.4607
90.2959	0.4611
90.6856	0.4616
91.0195	0.462
91.3359	0.4622
91.6523	0.4626
91.9688	0.4628
92.2852	0.4633
92.6045	0.4635
92.9209	0.4639
93.3194	0.4642
93.6592	0.4645
94.0078	0.4649
94.3242	0.4653
94.6436	0.4655
94.96	0.4659
95.2764	0.4661
95.5928	0.4665
95.9063	0.4668
96.3164	0.4671
96.6299	0.4675
96.9521	0.4677
97.2686	0.4681
97.582	0.4683
97.9014	0.4687
98.2178	0.469
98.5342	0.4693
98.8506	0.4696
99.167	0.4698
99.5186	0.4702
99.8467	0.4705
100.157	0.4708
100.48	0.4711
100.796	0.4715
101.112	0.4717
101.429	0.472
101.745	0.4723
102.061	0.4726
102.466	0.4729
102.785	0.4733
103.102	0.4735
103.421	0.4739
103.737	0.4741
104.054	0.4744
104.37	0.4746
104.684	0.475
105	0.4752
105.316	0.4756
105.718	0.4759
106.043	0.4761
106.359	0.4765
106.676	0.4767
106.992	0.4771
107.309	0.4772
107.625	0.4776
107.941	0.4778
108.258	0.4781
108.794	0.4786
109.125	0.4787
109.474	0.4791
109.808	0.4794
110.124	0.4797
110.438	0.48
110.754	0.4803
111.073	0.4805
111.387	0.4808
111.917	0.4813
112.251	0.4815
112.567	0.4819
112.884	0.4821
113.203	0.4824
113.519	0.4826
113.833	0.483
114.152	0.4831
114.466	0.4835
114.87	0.4838
115.195	0.484
115.509	0.4844
115.828	0.4846
116.142	0.4849
116.458	0.4851
116.774	0.4854
117.091	0.4857
117.401	0.4858
117.806	0.4861
118.128	0.4865
118.441	0.4867
118.761	0.4871
119.074	0.4871
119.388	0.4875
119.707	0.4877
120.023	0.4881
120.34	0.4883
120.674	0.4887
121.019	0.4888
121.327	0.4889
121.649	0.4892
121.966	0.4898
122.282	0.4899
122.599	0.49
122.915	0.4903
123.228	0.4905
123.615	0.4909
123.955	0.4912
124.272	0.4914
124.588	0.4916
124.904	0.4918
125.221	0.4922
125.537	0.4924
125.856	0.4926
126.173	0.4927
126.756	0.4932
127.119	0.4935
127.447	0.4936
127.767	0.494
128.083	0.4942
128.397	0.4943
128.716	0.4947
129.032	0.4948
129.346	0.4952
129.747	0.4954
130.107	0.4957
130.436	0.496
130.749	0.4961
131.065	0.4964
131.379	0.4966
131.698	0.4968
132.015	0.4971
132.328	0.4973
132.735	0.4975
133.055	0.4979
133.374	0.498
133.69	0.4984
134.007	0.4984
134.317	0.4989
134.637	0.4989
134.953	0.4992
135.269	0.4994
135.586	0.4996
135.99	0.4999
136.312	0.5002
136.626	0.5003
136.948	0.5006
137.262	0.5008
137.578	0.501
137.898	0.5012
138.214	0.5014
138.527	0.5016
138.847	0.5019
139.254	0.5022
139.573	0.5024
139.89	0.5027
140.206	0.5028
140.523	0.5031
140.842	0.5033
141.158	0.5036
141.475	0.5038
141.791	0.5039
142.107	0.5041
142.518	0.5044
142.834	0.5046
143.15	0.5048
143.467	0.5051
143.783	0.5053
144.1	0.5055
144.416	0.5057
144.732	0.5059
145.049	0.5061
145.365	0.5063
145.849	0.5066
146.186	0.5068
146.537	0.5071
146.865	0.5073
147.182	0.5075
147.498	0.5077
147.814	0.5079
148.131	0.5081
148.447	0.5083
148.939	0.5086
149.268	0.5089
149.584	0.5091
149.9	0.5093
150.217	0.5095
150.533	0.5097
150.85	0.51
151.166	0.5102
151.482	0.5104
151.89	0.5106
152.212	0.5108
152.525	0.511
152.845	0.5112
153.161	0.5115
153.477	0.5116
153.794	0.5118
154.113	0.512
154.43	0.5123
154.746	0.5125
155.156	0.5127
155.478	0.5129
155.798	0.5131
156.111	0.5133
156.428	0.5135
156.744	0.5137
157.061	0.5139
157.374	0.5139
157.693	0.514
158.01	0.5141
158.42	0.5144
158.736	0.5146
159.053	0.5148
159.369	0.5149
159.686	0.5151
160.008	0.5153
160.321	0.5155
160.638	0.5158
160.954	0.516
161.27	0.5162
161.689	0.5165
162	0.5166
162.319	0.5169
162.639	0.5171
162.952	0.5173
163.269	0.5174
163.585	0.5176
163.904	0.5179
164.218	0.5181
164.534	0.5183
164.933	0.5184
165.413	0.5187
165.765	0.5191
166.084	0.519
166.398	0.5191
166.714	0.5195
167.033	0.5197
167.35	0.5198
167.663	0.52
168.091	0.5203
168.442	0.5205
168.756	0.5206
169.072	0.5208
169.392	0.521
169.708	0.5212
170.024	0.5214
170.338	0.5215
170.654	0.5217
171.079	0.522
171.431	0.5221
171.747	0.5223
172.061	0.5224
172.38	0.5226
172.696	0.5227
173.013	0.523
173.329	0.5231
173.645	0.5233
174.056	0.5235
174.372	0.5237
174.689	0.5239
175.005	0.5241
175.324	0.5242
175.638	0.5244
175.954	0.5245
176.27	0.5248
176.587	0.5249
176.903	0.5251
177.316	0.5253
177.741	0.5255
178.087	0.5257
178.403	0.5259
178.72	0.526
179.036	0.5262
179.352	0.5264
179.669	0.5265
179.985	0.5268
180.363	0.5268
180.724	0.5271
181.075	0.5273
181.392	0.5274
181.711	0.5276
182.027	0.5277
182.344	0.5279
182.663	0.5281
182.98	0.5282
183.401	0.5284
183.753	0.5287
184.069	0.5287
184.389	0.529
184.702	0.5291
185.019	0.5293
185.341	0.5294
185.657	0.5295
185.971	0.5298
186.387	0.5299
186.697	0.5301
187.017	0.5303
187.33	0.5303
187.647	0.5306
187.966	0.5306
188.282	0.5309
188.599	0.531
188.915	0.5312
189.232	0.5313
189.8	0.5317
190.154	0.5318
190.506	0.5319
190.828	0.5321
191.142	0.5323
191.458	0.5324
191.777	0.5326
192.094	0.5327
192.41	0.533
192.949	0.5331
193.274	0.5334
193.591	0.5334
193.91	0.5336
194.227	0.5337
194.543	0.5339
194.859	0.534
195.176	0.5342
195.492	0.5344
195.885	0.5346
196.216	0.5347
196.532	0.5349
196.849	0.5349
197.165	0.5353
197.482	0.5352
197.798	0.5355
198.114	0.5356
198.431	0.5358
198.847	0.536
199.157	0.536
199.553	0.5363
199.887	0.5365
200.203	0.5365
200.519	0.5368
200.833	0.5369
201.149	0.537
201.466	0.5372
201.891	0.5373
202.239	0.5374
202.55	0.5378
202.872	0.5378
203.189	0.5381
203.505	0.5381
203.821	0.5383
204.135	0.5384
204.448	0.5386
204.858	0.5388
205.169	0.5389
205.482	0.5389
205.805	0.5392
206.121	0.5393
206.438	0.5396
206.754	0.5395
207.07	0.5398
207.384	0.5398
207.697	0.5402
208.119	0.5402
208.468	0.5404
208.784	0.5405
209.098	0.5407
209.411	0.5407
209.727	0.541
210.044	0.541
210.363	0.5413
210.68	0.5413
211.105	0.5416
211.453	0.5418
211.769	0.5418
212.089	0.542
212.402	0.5421
212.719	0.5422
213.035	0.5425
213.352	0.5424
213.668	0.5428
214.093	0.5429
214.441	0.543
214.758	0.5431
215.074	0.5433
215.391	0.5434
215.71	0.5436
216.026	0.5436
216.343	0.5439
216.659	0.5439
217.075	0.5441
217.386	0.5444
217.708	0.5443
218.013	0.5446
218.335	0.5445
218.648	0.5449
218.968	0.5448
219.284	0.5451
219.601	0.5452
219.914	0.5454
220.304	0.5454
220.717	0.5456
221.051	0.5457
221.367	0.546
221.684	0.546
222	0.5462
222.314	0.5464
222.63	0.5464
222.946	0.5467
223.365	0.5467
223.717	0.5469
224.036	0.5471
224.352	0.5471
224.669	0.5473
224.985	0.5474
225.302	0.5475
225.615	0.5477
225.938	0.5478
226.353	0.548
226.658	0.5482
226.977	0.5482
227.294	0.5485
227.61	0.5484
227.927	0.5487
228.246	0.5487
228.56	0.549
228.879	0.549
229.192	0.5492
229.588	0.5493
229.919	0.5494
230.235	0.5496
230.552	0.5497
230.865	0.5498
231.179	0.5499
231.492	0.5501
231.809	0.5502
232.125	0.5503
232.512	0.5505
232.849	0.5507
233.162	0.5506
233.484	0.5509
233.798	0.5509
234.117	0.5512
234.431	0.5511
234.747	0.5514
235.066	0.5514
235.494	0.5516
235.84	0.5517
236.156	0.5519
236.473	0.5519
236.789	0.5522
237.106	0.5521
237.422	0.5524
237.738	0.5524
238.055	0.5527
238.459	0.5528
238.781	0.5528
239.098	0.5531
239.414	0.5531
239.731	0.5533
240.047	0.5533
240.363	0.5535
240.68	0.5536
240.996	0.5537
241.415	0.5539
241.723	0.554
242.033	0.554
242.356	0.5543
242.672	0.5543
242.988	0.5545
243.305	0.5545
243.618	0.5547
243.938	0.5547
244.251	0.555
244.664	0.5551
244.977	0.5551
245.294	0.5553
245.613	0.5553
245.927	0.5555
246.246	0.5556
246.56	0.5557
246.876	0.5559
247.195	0.556
247.509	0.5561
247.922	0.5562
248.356	0.5564
248.689	0.5564
249.006	0.5567
249.319	0.5566
249.636	0.5569
249.955	0.5569
250.269	0.5571
250.585	0.5572
250.992	0.5573
251.306	0.5574
251.628	0.5576
251.944	0.5576
252.261	0.5578
252.577	0.5578
252.894	0.558
253.21	0.558
253.526	0.5583
253.843	0.5582
254.256	0.5584
254.566	0.5587
254.883	0.5586
255.202	0.5588
255.519	0.5588
255.835	0.559
256.151	0.5591
256.468	0.5592
256.784	0.5594
257.101	0.5594
257.508	0.5595
257.824	0.5598
258.144	0.5598
258.457	0.56
258.773	0.56
259.09	0.5602
259.406	0.5602
259.723	0.5604
260.039	0.5604
260.353	0.5607
260.763	0.5608
261.076	0.5608
261.39	0.561
261.709	0.561
262.025	0.5611
262.339	0.5612
262.655	0.5614
262.975	0.5615
263.285	0.5615
263.602	0.5617
264.012	0.5619
264.325	0.5618
264.644	0.5621
264.961	0.5621
265.277	0.5623
265.591	0.5622
265.904	0.5625
266.221	0.5625
266.537	0.5627
266.853	0.5627
267.267	0.5628
267.58	0.563
267.894	0.5631
268.216	0.5632
268.532	0.5633
268.849	0.5634
269.162	0.5635
269.478	0.5636
269.795	0.5638
270.111	0.5638
270.519	0.5639
270.835	0.5642
271.151	0.5641
271.468	0.5644
271.787	0.5643
272.103	0.5646
272.42	0.5646
272.736	0.5648
273.053	0.5648
273.369	0.565
273.779	0.5651
274.219	0.5652
274.553	0.5654
274.869	0.5654
275.186	0.5656
275.502	0.5656
275.818	0.5659
276.135	0.5658
276.451	0.5661
276.844	0.5661
277.172	0.5662
277.491	0.5664
277.808	0.5664
278.127	0.5666
278.44	0.5666
278.754	0.5667
279.073	0.5669
279.39	0.5669
279.806	0.567
280.113	0.5671
280.433	0.567
280.749	0.5672
281.065	0.5671
281.382	0.5674
281.698	0.5673
282.015	0.5676
282.331	0.5676
282.647	0.5678
283.058	0.568
283.374	0.568
283.688	0.5681
284.007	0.5682
284.323	0.5684
284.64	0.5685
284.956	0.5686
285.272	0.5688
285.589	0.5688
285.905	0.569
286.321	0.5691
286.626	0.5691
286.948	0.5694
287.265	0.5693
287.584	0.5696
287.897	0.5695
288.214	0.5698
288.53	0.5698
288.847	0.57
289.163	0.57
289.573	0.5701
289.89	0.5703
290.203	0.5704
290.522	0.5705
290.836	0.5706
291.152	0.5706
291.469	0.5708
291.785	0.5709
292.102	0.5711
292.421	0.571
292.846	0.5713
293.191	0.5714
293.511	0.5714
293.827	0.5716
294.141	0.5717
294.451	0.5717
294.768	0.5719
295.087	0.5718
295.406	0.5721
295.813	0.5722
296.124	0.5722
296.443	0.5724
296.76	0.5724
297.073	0.5726
297.393	0.5726
297.709	0.5728
298.025	0.5728
298.342	0.573
298.655	0.573
299.068	0.5731
299.505	0.5733
299.839	0.5733
300.152	0.5736
300.475	0.5735
300.788	0.5737
301.107	0.5737
301.424	0.5739
301.737	0.5739
302.147	0.574
302.464	0.5742
302.783	0.5742
303.1	0.5744
303.416	0.5744
303.73	0.5745
304.046	0.5746
304.365	0.5747
304.682	0.5748
304.995	0.5749
305.414	0.575
305.722	0.5752
306.038	0.5752
306.357	0.5753
306.674	0.5754
306.99	0.5756
307.307	0.5756
307.623	0.5757
307.94	0.5758
308.256	0.5759
308.666	0.576
308.98	0.576
309.302	0.5762
309.615	0.5762
309.935	0.5763
310.251	0.5764
310.567	0.5765
310.884	0.5766
311.203	0.5767
311.519	0.5768
311.909	0.5769
312.246	0.577
312.562	0.5771
312.879	0.5771
313.195	0.5773
313.512	0.5773
313.828	0.5775
314.144	0.5775
314.461	0.5776
314.88	0.5777
315.188	0.5778
315.501	0.5779
315.82	0.5779
316.14	0.5781
316.456	0.5781
316.772	0.5783
317.089	0.5783
317.405	0.5784
317.725	0.5785
318.138	0.5786
318.448	0.5786
318.768	0.5787
319.084	0.5788
319.4	0.579
319.717	0.5789
320.033	0.5791
320.35	0.5792
320.666	0.5793
320.982	0.5793
321.401	0.5794
321.709	0.5796
322.022	0.5796
322.339	0.5797
322.655	0.5798
322.972	0.5799
323.288	0.58
323.605	0.58
323.921	0.5801
324.237	0.5802
324.583	0.5803
324.917	0.5804
325.233	0.5805
325.553	0.5806
325.869	0.5806
326.185	0.5807
326.502	0.5808
326.818	0.5809
327.135	0.581
327.548	0.5811
327.861	0.5811
328.178	0.5812
328.497	0.5813
328.813	0.5814
329.13	0.5815
329.443	0.5816
329.76	0.5817
330.076	0.5817
330.395	0.5818
330.815	0.5819
331.236	0.582
331.576	0.5821
331.895	0.5822
332.212	0.5822
332.528	0.5823
332.845	0.5824
333.161	0.5825
333.475	0.5826
333.885	0.5827
334.233	0.5828
334.565	0.5828
334.881	0.5829
335.197	0.583
335.517	0.583
335.833	0.5831
336.149	0.5832
336.466	0.5832
336.861	0.5834
337.187	0.5834
337.509	0.5835
337.825	0.5836
338.142	0.5836
338.458	0.5837
338.774	0.5838
339.091	0.5839
339.407	0.584
339.829	0.584
340.178	0.5841
340.497	0.5842
340.813	0.5843
341.13	0.5843
341.446	0.5844
341.763	0.5845
342.079	0.5845
342.395	0.5846
342.817	0.5847
343.169	0.5848
343.485	0.5848
343.802	0.5849
344.118	0.585
344.435	0.5851
344.751	0.5852
345.067	0.5852
345.384	0.5853
345.797	0.5854
346.107	0.5855
346.427	0.5855
346.743	0.5856
347.062	0.5857
347.376	0.5857
347.692	0.5859
348.009	0.5859
348.325	0.586
348.642	0.586
349.04	0.5862
349.368	0.5862
349.685	0.5863
350.001	0.5864
350.317	0.5865
350.634	0.5865
350.953	0.5866
351.272	0.5867
351.586	0.5868
352.008	0.5868
352.512	0.587
352.863	0.5871
353.18	0.5871
353.496	0.5872
353.812	0.5872
354.129	0.5874
354.445	0.5874
354.762	0.5875
355.178	0.5876
355.485	0.5876
355.808	0.5877
356.124	0.5878
356.438	0.5878
356.754	0.5879
357.07	0.5879
357.387	0.5881
357.706	0.5881
358.022	0.5882
358.447	0.5882
358.793	0.5883
359.109	0.5884
359.429	0.5885
359.745	0.5886
360.056	0.5887
360.378	0.5887
360.694	0.5888
361.008	0.5889
361.433	0.589
361.907	0.5891
362.241	0.5891
362.558	0.5893
362.874	0.5893
363.188	0.5894
363.504	0.5894
363.823	0.5896
364.14	0.5895
364.562	0.5897
364.907	0.5898
365.227	0.5899
365.546	0.59
365.862	0.59
366.179	0.5901
366.495	0.5902
366.812	0.5902
367.128	0.5904
367.544	0.5904
367.855	0.5904
368.171	0.5906
368.487	0.5906
368.804	0.5907
369.12	0.5906
369.437	0.5909
369.753	0.5908
370.069	0.5911
370.386	0.591
370.81	0.5911
371.159	0.5912
371.473	0.5913
371.792	0.5913
372.108	0.5914
372.425	0.5914
372.741	0.5916
373.06	0.5916
373.374	0.5918
373.79	0.5918
374.101	0.5918
374.417	0.592
374.733	0.5919
375.05	0.5921
375.369	0.5921
375.683	0.5923
375.999	0.5922
376.315	0.5924
376.635	0.5923
377.057	0.5924
377.408	0.5925
377.722	0.5927
378.038	0.5926
378.355	0.5928
378.671	0.5927
378.987	0.5929
379.304	0.5929
379.623	0.593
380.065	0.593
380.394	0.5932
380.71	0.5932
381.026	0.5933
381.346	0.5933
381.659	0.5935
381.976	0.5934
382.292	0.5936
382.611	0.5935
383.021	0.5937
383.335	0.5938
383.71	0.5938
384.065	0.5939
384.378	0.5941
384.694	0.594
385.014	0.5942
385.33	0.5942
385.646	0.5944
386.054	0.5944
386.373	0.5944
386.683	0.5945
387.003	0.5946
387.319	0.5946
387.639	0.5947
387.955	0.5948
388.271	0.5948
388.588	0.5949
388.904	0.595
389.329	0.595
389.678	0.595
389.994	0.5952
390.31	0.5952
390.627	0.5954
390.943	0.5953
391.26	0.5955
391.576	0.5955
391.895	0.5956
392.312	0.5957
392.613	0.5957
392.935	0.5958
393.252	0.5958
393.568	0.5959
393.885	0.596
394.201	0.596
394.518	0.5962
394.834	0.5961
395.153	0.5963
395.555	0.5964
395.877	0.5963
396.193	0.5965
396.513	0.5964
396.829	0.5967
397.143	0.5965
397.462	0.5968
397.775	0.5966
398.092	0.5969
398.496	0.5969
398.818	0.5969
399.138	0.5971
399.448	0.5971
399.77	0.5972
400.087	0.5972
400.4	0.5973
400.717	0.5973
401.033	0.5974
401.452	0.5975
401.76	0.5975
402.073	0.5975
402.393	0.5977
402.712	0.5977
403.025	0.5979
403.345	0.5978
403.661	0.598
403.978	0.5979
404.294	0.5981
404.701	0.5981
405.02	0.5979
405.337	0.5982
405.653	0.598
405.97	0.5982
406.286	0.598
406.603	0.5982
406.919	0.5981
407.235	0.5982
407.552	0.5983
407.971	0.5983
408.401	0.5986
408.735	0.5986
409.052	0.5988
409.368	0.5987
409.685	0.5989
410.001	0.5988
410.317	0.599
410.634	0.599
411.038	0.5991
411.357	0.5992
411.677	0.5992
411.993	0.5994
412.31	0.5993
412.626	0.5994
412.942	0.5995
413.259	0.5996
413.575	0.5996
414.003	0.5997
414.346	0.5997
414.665	0.5999
414.981	0.5999
415.298	0.6
415.614	0.6
415.931	0.6002
416.247	0.6001
416.563	0.6002
416.982	0.6003
417.287	0.6003
417.606	0.6004
417.926	0.6004
418.239	0.6005
418.556	0.6006
418.872	0.6006
419.188	0.6007
419.505	0.6007
419.821	0.6008
420.226	0.6009
420.548	0.6008
420.861	0.601
421.181	0.6009
421.5	0.6011
421.813	0.6011
422.13	0.6012
422.446	0.6012
422.763	0.6013
423.158	0.6013
423.489	0.6014
423.806	0.6015
424.122	0.6015
424.442	0.6016
424.758	0.6016
425.074	0.6017
425.391	0.6017
425.704	0.6018
426.123	0.6019
426.433	0.6019
426.744	0.6019
427.063	0.602
427.38	0.602
427.699	0.6021
428.016	0.6021
428.326	0.6022
428.648	0.6023
428.965	0.6024
429.366	0.6024
429.688	0.6024
430.008	0.6025
430.321	0.6025
430.638	0.6026
430.957	0.6027
431.273	0.6028
431.59	0.6028
431.906	0.6029
432.223	0.6029
432.642	0.6029
433.145	0.6031
433.5	0.6032
433.817	0.6031
434.133	0.6033
434.449	0.6033
434.766	0.6033
435.082	0.6033
435.395	0.6035
435.829	0.6035
436.172	0.6036
436.488	0.6036
436.805	0.6037
437.121	0.6037
437.435	0.6038
437.751	0.6038
438.067	0.6039
438.384	0.6039
438.806	0.604
439.107	0.6041
439.43	0.6041
439.746	0.6042
440.062	0.6042
440.379	0.6043
440.695	0.6043
441.012	0.6044
441.328	0.6044
441.644	0.6045
442.075	0.6046
442.523	0.6047
442.875	0.6047
443.192	0.6048
443.508	0.6048
443.824	0.6049
444.141	0.605
444.457	0.605
444.773	0.605
445.178	0.6051
445.497	0.6052
445.813	0.6052
446.133	0.6053
446.449	0.6054
446.766	0.6054
447.079	0.6055
447.398	0.6055
447.715	0.6056
448.031	0.6056
448.453	0.6057
448.805	0.6057
449.118	0.6058
449.44	0.6059
449.757	0.6059
450.07	0.6059
450.387	0.606
450.706	0.6061
451.025	0.6061
451.427	0.6062
451.746	0.6062
452.06	0.6063
452.382	0.6064
452.698	0.6064
453.015	0.6064
453.331	0.6065
453.647	0.6066
453.964	0.6066
454.28	0.6067
454.699	0.6067
455.054	0.6068
455.37	0.6069
455.687	0.6069
456.003	0.607
456.319	0.607
456.636	0.6071
456.952	0.6071
457.266	0.6072
457.688	0.6073
458.039	0.6073
458.358	0.6073
458.675	0.6074
458.991	0.6074
459.308	0.6076
459.624	0.6075
459.94	0.6076
460.257	0.6076
460.693	0.6078
461.03	0.6078
461.376	0.6078
461.71	0.6079
462.026	0.608
462.343	0.608
462.659	0.608
462.976	0.6081
463.292	0.6081
463.726	0.6082
464.065	0.6083
464.376	0.6083
464.698	0.6084
465.018	0.6084
465.331	0.6085
465.647	0.6085
465.964	0.6086
466.283	0.6086
466.702	0.6087
467.054	0.6087
467.37	0.6088
467.69	0.6088
468.003	0.6089
468.317	0.6089
468.636	0.609
468.952	0.609
469.271	0.6091
469.69	0.6092
470.042	0.6093
470.358	0.6093
470.675	0.6094
470.991	0.6093
471.308	0.6095
471.627	0.6095
471.943	0.6096
472.26	0.6096
472.696	0.6097
473.159	0.6097
473.49	0.6097
473.807	0.6099
474.123	0.6099
474.44	0.61
474.756	0.61
475.072	0.6101
475.389	0.6101
475.822	0.6102
476.162	0.6101
476.479	0.6103
476.795	0.6103
477.111	0.6104
477.428	0.6104
477.747	0.6105
478.063	0.6105
478.38	0.6106
478.951	0.6106
479.294	0.6107
479.666	0.6108
480.02	0.6109
480.337	0.6108
480.653	0.611
480.97	0.6109
481.286	0.6111
481.603	0.6111
482.024	0.6111
482.376	0.6112
482.692	0.6114
483.009	0.6113
483.325	0.6115
483.642	0.6114
483.958	0.6116
484.274	0.6115
484.591	0.6117
484.937	0.6117
485.27	0.6117
485.587	0.6118
485.903	0.6118
486.22	0.612
486.536	0.6118
486.853	0.6121
487.169	0.612
487.485	0.6122
487.925	0.6121
488.259	0.6123
488.572	0.6121
488.892	0.6124
489.208	0.6123
489.527	0.6125
489.844	0.6124
490.157	0.6126
490.474	0.6125
490.898	0.6125
491.247	0.6126
491.567	0.6128
491.883	0.6127
492.196	0.6129
492.513	0.6128
492.832	0.6131
493.148	0.6129
493.465	0.6131
493.901	0.613
494.361	0.6132
494.695	0.6133
495.012	0.6132
495.328	0.6134
495.644	0.6133
495.961	0.6135
496.277	0.6134
496.594	0.6136
497.033	0.6135
497.361	0.6138
497.687	0.6136
498	0.6139
498.317	0.6136
498.633	0.614
498.949	0.6138
499.266	0.614
499.582	0.6139
500.007	0.614
500.356	0.6141
500.672	0.6142
500.988	0.6141
501.305	0.6144
501.621	0.6142
501.938	0.6144
502.254	0.6143
502.57	0.6145
502.995	0.6145
503.344	0.6146
503.663	0.6145
503.98	0.6147
504.296	0.6145
504.612	0.6148
504.929	0.6146
505.245	0.6149
505.562	0.6148
506.001	0.615
506.335	0.6149
506.651	0.615
506.965	0.615
507.278	0.6151
507.595	0.615
507.911	0.6153
508.228	0.6151
508.544	0.6153
508.969	0.6153
509.32	0.6153
509.631	0.6153
509.953	0.6154
510.269	0.6154
510.586	0.6156
510.902	0.6155
511.219	0.6157
511.535	0.6155
511.922	0.6157
512.262	0.6158
512.572	0.6157
512.894	0.6159
513.211	0.6157
513.527	0.6159
513.841	0.6158
514.157	0.616
514.474	0.6159
514.916	0.6162
515.244	0.616
515.561	0.6162
515.88	0.6161
516.196	0.6163
516.513	0.6162
516.829	0.6164
517.145	0.6163
517.459	0.6164
517.855	0.6164
518.183	0.6165
518.496	0.6166
518.816	0.6166
519.132	0.6166
519.445	0.6167
519.762	0.6167
520.078	0.6168
520.392	0.6167
520.834	0.6169
521.165	0.617
521.481	0.6169
521.801	0.617
522.114	0.617
522.431	0.6171
522.744	0.6172
523.063	0.6171
523.38	0.6173
523.784	0.6173
524.104	0.6172
524.42	0.6174
524.736	0.6173
525.053	0.6176
525.369	0.6174
525.686	0.6176
526.002	0.6175
526.316	0.6177
526.635	0.6175
527.024	0.6178
527.361	0.6178
527.678	0.6177
527.994	0.6179
528.311	0.6178
528.627	0.6179
528.943	0.618
529.26	0.6179
529.576	0.6181
529.995	0.6181
530.35	0.6181
530.666	0.6182
530.982	0.6182
531.299	0.6183
531.615	0.6183
531.932	0.6183
532.248	0.6185
532.564	0.6184
533.01	0.6186
533.338	0.6186
533.654	0.6185
533.968	0.6187
534.287	0.6187
534.604	0.6188
534.92	0.6188
535.236	0.6188
535.556	0.6189
535.981	0.6189
536.329	0.6189
536.672	0.6189
537.006	0.6191
537.322	0.619
537.639	0.6192
537.958	0.6191
538.274	0.6194
538.591	0.6192
539.013	0.6193
539.364	0.6194
539.675	0.6195
539.997	0.6195
540.313	0.6196
540.63	0.6195
540.946	0.6197
541.263	0.6196
541.579	0.6198
542.004	0.6197
542.353	0.6198
542.666	0.6199
542.985	0.6199
543.302	0.6199
543.618	0.62
543.934	0.62
544.251	0.6202
544.567	0.62
545.01	0.6202
545.341	0.6203
545.657	0.6202
545.974	0.6204
546.29	0.6203
546.606	0.6204
546.923	0.6205
547.239	0.6204
547.556	0.6206
547.981	0.6205
548.455	0.6206
548.786	0.6207
549.103	0.6207
549.419	0.6209
549.735	0.6208
550.055	0.6209
550.371	0.6208
550.684	0.6211
551.112	0.621
551.452	0.621
551.771	0.6211
552.091	0.6211
552.404	0.6211
552.721	0.6213
553.037	0.6212
553.354	0.6213
553.673	0.6212
554.062	0.6214
554.394	0.6215
554.713	0.6214
555.032	0.6216
555.349	0.6215
555.665	0.6216
555.981	0.6215
556.298	0.6217
556.611	0.6217
557.039	0.6217
557.385	0.6217
557.704	0.6219
558.02	0.6218
558.337	0.622
558.653	0.6219
558.97	0.6221
559.286	0.622
559.603	0.6221
560.027	0.6222
560.376	0.6222
560.692	0.6221
561.009	0.6223
561.325	0.6222
561.642	0.6224
561.958	0.6223
562.274	0.6225
562.591	0.6224
563.004	0.6224
563.314	0.6226
563.631	0.6225
563.947	0.6226
564.267	0.6227
564.58	0.6227
564.894	0.6227
565.21	0.6227
565.526	0.6229
565.846	0.6228
566.268	0.623
566.695	0.623
567.026	0.6231
567.343	0.623
567.662	0.6231
567.976	0.6231
568.295	0.6232
568.611	0.6232
568.928	0.6233
569.341	0.6233
569.651	0.6234
569.971	0.6234
570.287	0.6235
570.604	0.6234
570.92	0.6236
571.236	0.6234
571.55	0.6237
571.863	0.6235
572.18	0.6237
572.625	0.6236
572.953	0.6237
573.264	0.6237
573.583	0.6238
573.896	0.6238
574.216	0.6239
574.532	0.6239
574.849	0.624
575.165	0.6239
575.61	0.6241
575.936	0.6241
576.252	0.6241
576.568	0.6241
576.885	0.6242
577.201	0.6242
577.518	0.6244
577.834	0.6242
578.15	0.6244
578.578	0.6244
579.018	0.6245
579.337	0.6244
579.65	0.6245
579.97	0.6245
580.283	0.6246
580.603	0.6246
580.916	0.6246
581.232	0.6247
581.683	0.6248
582.003	0.6247
582.325	0.6249
582.642	0.6248
582.958	0.6249
583.274	0.6249
583.591	0.6249
583.907	0.6249
584.224	0.625
584.651	0.6252
584.994	0.6251
585.313	0.625
585.63	0.6252
585.946	0.6251
586.263	0.6253
586.576	0.6252
586.893	0.6253
587.209	0.6253
587.631	0.6253
587.98	0.6253
588.296	0.6255
588.612	0.6254
588.929	0.6256
589.245	0.6254
589.562	0.6256
589.878	0.6256
590.194	0.6256
590.61	0.6257
590.921	0.6257
591.237	0.6258
591.554	0.6258
591.867	0.6258
592.189	0.6259
592.506	0.6258
592.822	0.626
593.139	0.6259
593.455	0.6261
593.883	0.626
594.381	0.6261
594.732	0.6262
595.049	0.6261
595.365	0.6262
595.682	0.6262
595.998	0.6262
596.314	0.6263
596.631	0.6263
597.082	0.6263
597.404	0.6265
597.721	0.6264
598.037	0.6265
598.354	0.6265
598.67	0.6266
598.989	0.6266
599.306	0.6267
599.622	0.6267
600.044	0.6266
600.393	0.6266
600.712	0.6269
601.025	0.6267
601.345	0.6269
601.661	0.6268
601.978	0.627
602.294	0.6269
602.61	0.627
603.062	0.627
603.387	0.6271
603.7	0.627
604.017	0.6272
604.333	0.6271
604.652	0.6273
604.969	0.6272
605.285	0.6274
605.602	0.6273
605.918	0.6274
606.372	0.6273
606.75	0.6276
607.102	0.6275
607.418	0.6275
607.737	0.6277
608.051	0.6275
608.367	0.6278
608.683	0.6276
609.003	0.6278
609.425	0.6278
609.773	0.6279
610.093	0.6278
610.412	0.628
610.726	0.6279
611.042	0.6281
611.358	0.6279
611.678	0.6282
611.991	0.628
612.419	0.6282
612.768	0.6282
613.081	0.6283
613.397	0.6282
613.714	0.6284
614.036	0.6283
614.353	0.6285
614.669	0.6283
614.985	0.6286
615.433	0.6285
615.759	0.6286
616.072	0.6286
616.392	0.6287
616.708	0.6286
617.024	0.6288
617.341	0.6287
617.657	0.6289
617.974	0.6287
618.29	0.6289
618.744	0.6289
619.096	0.629
619.424	0.6289
619.743	0.6291
620.059	0.629
620.376	0.6292
620.692	0.6291
621.009	0.6292
621.325	0.6292
621.744	0.6292
622.049	0.6293
622.368	0.6293
622.684	0.6294
623.001	0.6294
623.317	0.6294
623.634	0.6296
623.95	0.6295
624.267	0.6297
624.586	0.6295
625.017	0.6297
625.356	0.6297
625.673	0.6297
625.992	0.6298
626.308	0.6298
626.622	0.6298
626.938	0.6299
627.258	0.6299
627.574	0.63
627.987	0.63
628.301	0.6299
628.611	0.6301
628.933	0.63
629.25	0.6302
629.567	0.6301
629.883	0.6303
630.199	0.6301
630.516	0.6303
630.832	0.6302
631.231	0.6304
631.556	0.6304
631.875	0.6304
632.192	0.6305
632.508	0.6305
632.824	0.6304
633.141	0.6306
633.457	0.6305
633.773	0.6307
634.201	0.6306
634.547	0.6306
634.863	0.6308
635.18	0.6307
635.496	0.6308
635.812	0.6308
636.129	0.6308
636.445	0.6309
636.762	0.6308
637.192	0.631
637.535	0.631
637.852	0.6309
638.171	0.6311
638.484	0.631
638.801	0.6311
639.12	0.6311
639.437	0.6311
639.753	0.6312
640.207	0.6313
640.526	0.6312
640.872	0.6312
641.206	0.6313
641.522	0.6312
641.839	0.6314
642.152	0.6313
642.466	0.6314
642.788	0.6313
643.242	0.6314
643.562	0.6315
643.875	0.6316
644.194	0.6315
644.511	0.6316
644.827	0.6316
645.144	0.6317
645.46	0.6315
645.776	0.6317
646.093	0.6316
646.55	0.6317
646.863	0.6317
647.183	0.6318
647.499	0.6318
647.816	0.6319
648.132	0.6318
648.451	0.6319
648.765	0.6318
649.081	0.632
649.397	0.6319
649.852	0.632
650.326	0.6319
650.675	0.632
650.994	0.6321
651.311	0.6321
651.624	0.6321
651.941	0.6322
652.257	0.6321
652.573	0.6323
653.004	0.6321
653.35	0.6322
653.663	0.6324
653.98	0.6322
654.296	0.6324
654.615	0.6323
654.932	0.6324
655.248	0.6324
655.564	0.6324
656.019	0.6324
656.335	0.6326
656.654	0.6325
656.971	0.6327
657.287	0.6325
657.604	0.6327
657.917	0.6326
658.236	0.6327
658.55	0.6327
658.869	0.6326
659.326	0.6326
659.722	0.6327
660.05	0.6329
660.369	0.6328
660.686	0.6329
661.002	0.6328
661.316	0.6329
[truncated: 37,153 more rows]

## Sheet: Figure 3b
Time	Isc
0	0
0.2422	0.0018
0.4766	0.0542
0.7188	0.1013
0.957	0.1444
1.2051	0.1856
1.4355	0.232
1.6855	0.277
1.9121	0.307
2.125	0.3348
2.377	0.3614
2.6074	0.384
2.8184	0.3911
3.0293	0.4003
3.2402	0.4202
3.4512	0.4165
3.6621	0.4437
3.875	0.4755
4.0859	0.4998
4.3379	0.5214
4.5742	0.5412
4.7813	0.558
4.9922	0.5732
5.2031	0.5885
5.4141	0.6021
5.625	0.6236
5.8359	0.6353
6.0469	0.6463
6.2988	0.6573
6.5313	0.6646
6.7422	0.6707
6.9551	0.6799
7.1641	0.6888
7.375	0.697
7.5859	0.704
7.7969	0.711
8.0078	0.7183
8.2598	0.7246
8.4922	0.7313
8.7031	0.7369
8.9141	0.7426
9.125	0.748
9.3359	0.7534
9.5469	0.7588
9.7559	0.7604
9.9688	0.7665
10.2227	0.7737
10.4531	0.7795
10.668	0.7852
10.8789	0.7894
11.0898	0.7921
11.3008	0.7961
11.5117	0.8014
11.7227	0.8055
11.9336	0.8081
12.1855	0.8115
12.418	0.8164
12.6289	0.8201
12.8398	0.8242
13.0508	0.8281
13.2617	0.8319
13.4727	0.8361
13.6836	0.8405
13.8945	0.8437
14.1504	0.8453
14.3789	0.8475
14.5898	0.8518
14.8008	0.8554
15.0117	0.8579
15.2246	0.8627
15.4375	0.8667
15.6523	0.8697
15.8613	0.8743
16.1094	0.8798
16.3145	0.8823
16.5254	0.8842
16.7363	0.8878
16.9492	0.8913
17.1602	0.8945
17.3711	0.8976
17.582	0.9013
17.791	0.9055
18	0.909
18.248	0.9121
18.5684	0.9151
18.7891	0.9181
19	0.9207
19.209	0.9229
19.4199	0.9256
19.6289	0.9283
19.8418	0.9325
20.0488	0.9337
20.3066	0.9353
20.5332	0.9386
20.7461	0.9401
20.957	0.9429
21.168	0.9451
21.3789	0.9475
21.5918	0.95
21.8008	0.9529
22.0117	0.9538
22.2676	0.9575
22.4922	0.9589
22.707	0.9608
22.918	0.9635
23.1309	0.967
23.3398	0.9696
23.5488	0.9719
23.7598	0.9753
23.9668	0.9789
24.2285	0.9811
24.4531	0.9829
24.666	0.9857
24.877	0.9883
25.0898	0.9909
25.3008	0.9937
25.5098	0.9963
25.7227	1.0005
25.9336	1.003
26.1914	1.0052
26.4141	1.0078
26.6289	1.0096
26.8379	1.0109
27.0508	1.0132
27.2617	1.015
27.4707	1.0178
27.6836	1.021
27.8926	1.0227
28.1504	1.0239
28.373	1.0258
28.5859	1.0283
28.7969	1.0305
29.002	1.0324
29.2148	1.0347
29.4277	1.0372
29.6387	1.0404
29.8496	1.0423
30.1094	1.0442
30.332	1.0458
30.5449	1.047
30.7559	1.0481
30.9648	1.0492
31.1758	1.0473
31.3848	1.05
31.5957	1.0519
31.8047	1.0543
32.0684	1.0565
32.2891	1.0581
32.502	1.0597
32.7129	1.0614
32.9238	1.0622
33.1348	1.0645
33.3457	1.0665
33.5547	1.068
33.7676	1.0708
34.0313	1.0725
34.248	1.0737
34.4609	1.0757
34.6699	1.0784
34.8828	1.0798
35.0918	1.0817
35.3027	1.0836
35.5137	1.0849
35.7266	1.0865
35.9785	1.0871
36.207	1.0873
36.4199	1.0886
36.6309	1.089
36.8438	1.0902
37.0527	1.0922
37.2637	1.0941
37.4766	1.0962
37.6875	1.0976
37.9473	1.0992
38.1758	1.1007
38.3828	1.1011
38.5938	1.1033
38.8047	1.1048
39.0137	1.1052
39.2246	1.106
39.4355	1.1076
39.6465	1.1093
39.8984	1.1119
40.1367	1.1128
40.3418	1.1138
40.5527	1.1162
40.7637	1.1182
40.9746	1.1207
41.1855	1.123
41.3965	1.1245
41.6074	1.126
41.9785	1.1284
42.1855	1.1286
42.3965	1.1314
42.6074	1.1325
42.8184	1.1343
43.0293	1.1359
43.2402	1.1381
43.4512	1.1404
43.6621	1.1423
43.873	1.1438
44.1563	1.1455
44.4492	1.147
44.6602	1.1487
44.873	1.1503
45.082	1.1508
45.293	1.1524
45.5059	1.1538
45.7168	1.1546
45.9277	1.1557
46.1895	1.1553
46.4082	1.1509
46.623	1.146
46.834	1.1438
47.043	1.1455
47.2559	1.1446
47.4668	1.1493
47.6777	1.1489
47.8887	1.1479
48.1504	1.1473
48.3711	1.1518
48.584	1.1538
48.7949	1.1573
49.0059	1.1594
49.2168	1.1633
49.4277	1.1677
49.6387	1.1714
49.8496	1.173
50.1016	1.1722
50.3398	1.1725
50.5449	1.168
50.7559	1.1664
50.9668	1.1661
51.1777	1.1661
51.3887	1.1668
51.5996	1.1676
51.8125	1.168
52.0664	1.1687
52.293	1.1689
52.5078	1.1692
52.7187	1.1695
52.9277	1.1702
53.1387	1.1709
53.3516	1.1718
53.5625	1.1733
53.7734	1.1743
54.0391	1.175
54.2676	1.1753
54.498	1.1755
54.707	1.1756
54.918	1.1755
55.127	1.1759
55.3379	1.1759
55.5469	1.1755
55.7578	1.1743
56.0117	1.1752
56.2402	1.1766
56.4531	1.1775
56.6641	1.1776
56.875	1.1797
57.0859	1.181
57.2969	1.1822
57.5078	1.1841
57.7187	1.1852
57.9746	1.1857
58.2012	1.1855
58.4141	1.1867
58.625	1.1882
58.8359	1.1903
59.0469	1.1914
59.2578	1.1915
59.4707	1.1931
59.6797	1.1933
59.9453	1.1937
60.1621	1.1944
60.373	1.1955
60.584	1.1969
60.7949	1.1963
61.0078	1.1957
61.2168	1.1968
61.4297	1.1971
61.6406	1.1979
61.9043	1.199
62.1211	1.1994
62.334	1.2
62.5449	1.2014
62.7559	1.2022
62.9688	1.2025
63.1797	1.2028
63.3887	1.2033
63.5996	1.2036
63.8672	1.2044
64.082	1.206
64.2949	1.2073
64.5078	1.2086
64.7187	1.2099
64.9297	1.2112
65.1406	1.2112
65.3516	1.2128
65.5625	1.2138
65.8301	1.2141
66.0449	1.2147
66.2578	1.2155
66.4687	1.2159
66.6797	1.2174
66.8906	1.2184
67.1016	1.2195
67.3145	1.2201
67.5234	1.221
67.7813	1.2214
68.0059	1.2226
68.2188	1.2236
68.4297	1.2244
68.6406	1.2257
68.8535	1.2273
69.0645	1.2274
69.2734	1.2276
69.4844	1.2292
69.7539	1.2283
69.9668	1.2299
70.1816	1.2305
70.3926	1.2311
70.6035	1.2315
70.8125	1.2318
71.0254	1.2328
71.2363	1.2333
71.4473	1.234
71.7031	1.2334
71.9277	1.2337
72.1426	1.2339
72.3535	1.2339
72.5645	1.2343
72.7754	1.2341
72.9863	1.2344
73.1992	1.236
73.4082	1.2372
73.6758	1.2378
73.8906	1.2378
74.1035	1.2381
74.3164	1.2391
74.5234	1.2403
74.7363	1.2413
74.9473	1.2416
75.1582	1.242
75.3711	1.2428
75.7246	1.2433
75.9473	1.2439
76.1582	1.2435
76.3672	1.2439
76.5781	1.2448
76.791	1.2452
77	1.2458
77.2109	1.2471
77.4238	1.2471
77.7715	1.2474
78	1.2479
78.2109	1.2492
78.4238	1.2496
78.6348	1.249
78.8438	1.2496
79.0566	1.2503
79.2656	1.2522
79.4785	1.2539
79.832	1.2537
80.1191	1.2547
80.3301	1.2552
80.541	1.2559
80.752	1.2566
80.9629	1.2575
81.1738	1.2575
81.3848	1.2582
81.5957	1.2588
81.9434	1.2594
82.1699	1.2594
82.3809	1.2598
82.5938	1.2604
82.8047	1.2613
83.0156	1.2619
83.2266	1.2625
83.4375	1.2639
83.6484	1.2644
84.0059	1.2636
84.2266	1.2649
84.4453	1.2654
84.6797	1.2657
84.8906	1.2654
85.1016	1.2661
85.3125	1.2667
85.5234	1.2668
85.7344	1.2671
86.0898	1.266
86.3125	1.2664
86.5234	1.2671
86.7344	1.2668
86.9434	1.2664
87.1562	1.2666
87.3672	1.2668
87.5781	1.2671
87.7891	1.2676
88.1211	1.2677
88.3867	1.2674
88.6113	1.2676
88.8223	1.2682
89.0332	1.2686
89.2441	1.2695
89.4531	1.2693
89.666	1.2689
89.877	1.2693
90.2207	1.2711
90.4551	1.2718
90.6641	1.2725
90.875	1.2734
91.0879	1.2741
91.2988	1.2749
91.5098	1.2756
91.7207	1.2762
91.9316	1.2771
92.3105	1.2782
92.541	1.2791
92.748	1.2794
92.9629	1.2793
93.1738	1.2755
93.3848	1.2747
93.5957	1.2743
93.8027	1.2734
94.0176	1.2731
94.4004	1.2731
94.6777	1.2736
94.9004	1.2737
95.1094	1.2736
95.3203	1.2733
95.5312	1.2734
95.7422	1.2733
95.9512	1.2739
96.1621	1.2733
96.541	1.2741
96.7715	1.2747
96.9805	1.2749
97.1914	1.2758
97.4023	1.2759
97.6113	1.2769
97.8242	1.2772
98.0371	1.2775
98.2461	1.2777
98.5938	1.2775
98.8242	1.2784
99.0312	1.2791
99.2441	1.2797
99.457	1.2804
99.666	1.2812
99.877	1.2819
100.09	1.2828
100.301	1.2842
100.656	1.2852
100.877	1.2861
101.088	1.2868
101.299	1.2867
101.51	1.288
101.723	1.2892
101.934	1.2898
102.144	1.2902
102.353	1.2911
102.738	1.2918
102.961	1.2927
103.176	1.2934
103.387	1.2946
103.598	1.2965
103.809	1.2972
104.019	1.2977
104.231	1.2984
104.441	1.2994
104.82	1.3007
105.051	1.302
105.262	1.3028
105.473	1.3026
105.684	1.3032
105.894	1.3038
106.106	1.3042
106.314	1.3045
106.527	1.3047
106.801	1.3048
107.012	1.3051
107.223	1.3054
107.436	1.3055
107.644	1.3057
107.857	1.306
108.066	1.3066
108.277	1.307
108.49	1.3076
108.701	1.308
108.973	1.3083
109.238	1.3087
109.459	1.3095
109.67	1.3102
109.881	1.3108
110.092	1.3115
110.303	1.3115
110.514	1.3115
110.725	1.3123
110.998	1.3124
111.207	1.313
111.42	1.3136
111.631	1.3142
111.842	1.3147
112.055	1.3153
112.264	1.316
112.475	1.3165
112.686	1.3169
112.897	1.3172
113.129	1.3175
113.348	1.3177
113.557	1.3174
113.772	1.3177
113.982	1.3179
114.191	1.3182
114.404	1.3187
114.615	1.3194
114.826	1.3196
115.213	1.3197
115.535	1.3201
115.74	1.3196
115.951	1.3201
116.16	1.3191
116.371	1.3196
116.582	1.3196
116.793	1.32
117.004	1.3206
117.277	1.3209
117.486	1.3213
117.699	1.3212
117.91	1.3204
118.121	1.3212
118.332	1.3215
118.541	1.3222
118.752	1.3228
118.965	1.3233
119.174	1.3238
119.449	1.3248
119.658	1.3258
119.865	1.3267
120.08	1.3277
120.291	1.3283
120.502	1.3283
120.713	1.3292
120.924	1.3296
121.137	1.3301
121.348	1.3308
121.617	1.3314
121.828	1.3321
122.041	1.3325
122.254	1.3333
122.465	1.3336
122.676	1.334
122.887	1.3343
123.098	1.3347
123.309	1.3353
123.519	1.3359
123.914	1.3363
124.131	1.3369
124.34	1.3369
124.551	1.3369
124.764	1.3374
124.973	1.3374
125.184	1.3377
125.394	1.3378
125.603	1.3379
125.816	1.3378
126.088	1.3378
126.301	1.3378
126.51	1.3382
126.721	1.3385
126.932	1.3391
127.143	1.3397
127.353	1.34
127.564	1.3407
127.775	1.3413
127.986	1.3419
128.262	1.3425
128.469	1.3432
128.682	1.3441
128.894	1.3451
129.103	1.3454
129.315	1.3454
129.525	1.3442
129.736	1.3442
129.947	1.3441
130.16	1.3436
130.545	1.3431
130.82	1.3429
131.043	1.3431
131.252	1.3432
131.465	1.3412
131.674	1.3425
131.883	1.3425
132.096	1.3431
132.305	1.3439
132.582	1.345
132.787	1.3458
133.002	1.3466
133.215	1.3473
133.424	1.3479
133.637	1.3482
133.846	1.3489
134.057	1.3495
134.269	1.3499
134.478	1.3498
134.742	1.3501
134.965	1.3505
135.17	1.3507
135.385	1.3511
135.594	1.352
135.807	1.3527
136.016	1.3533
136.227	1.3542
136.44	1.3547
136.713	1.355
136.922	1.3556
137.131	1.3558
137.342	1.3562
137.551	1.3566
137.758	1.3568
137.971	1.3577
138.182	1.3584
138.393	1.3588
138.603	1.3594
138.978	1.3594
139.211	1.3591
139.459	1.3582
139.664	1.3575
139.873	1.3574
140.086	1.358
140.299	1.3582
140.508	1.3588
140.719	1.3597
140.982	1.3606
141.205	1.3607
141.412	1.3612
141.625	1.3613
141.834	1.3615
142.047	1.3617
142.258	1.3626
142.467	1.3632
142.68	1.3632
142.955	1.3638
143.164	1.3645
143.371	1.3651
143.584	1.3653
143.797	1.3663
144.008	1.3666
144.219	1.3661
144.43	1.3663
144.641	1.3669
144.848	1.3674
145.127	1.3679
145.33	1.3688
145.543	1.3692
145.754	1.3698
145.965	1.3702
146.178	1.3705
146.387	1.3709
146.598	1.3715
146.81	1.3582
147.019	1.3563
147.326	1.3577
147.533	1.3584
147.744	1.3596
147.955	1.3604
148.168	1.361
148.379	1.3613
148.588	1.3619
148.801	1.3622
149.012	1.3629
149.223	1.3636
149.484	1.3642
149.705	1.3645
149.918	1.365
150.129	1.365
150.34	1.3655
150.549	1.3663
150.76	1.3669
150.971	1.3669
151.182	1.3682
151.435	1.369
151.664	1.369
151.877	1.3696
152.088	1.3707
152.299	1.3718
152.51	1.3717
152.721	1.3736
152.932	1.375
153.143	1.3762
153.416	1.3774
153.625	1.3782
153.834	1.3788
154.045	1.3801
154.254	1.3819
154.465	1.3825
154.676	1.3834
154.885	1.3838
155.094	1.3838
155.307	1.3844
155.57	1.3845
155.791	1.3842
156	1.3853
156.213	1.3853
156.422	1.3867
156.631	1.3874
156.844	1.3883
157.055	1.3882
157.264	1.3889
157.549	1.3899
157.848	1.3902
158.08	1.3898
158.291	1.3902
158.502	1.3899
158.711	1.3899
158.922	1.3905
159.133	1.3911
159.342	1.3917
159.621	1.3917
159.832	1.3918
160.065	1.3918
160.275	1.3915
160.486	1.3918
160.697	1.3924
160.908	1.393
161.119	1.3936
161.332	1.3936
161.603	1.3936
161.815	1.3931
162.025	1.3924
162.236	1.3927
162.447	1.3931
162.658	1.3931
162.869	1.3931
163.08	1.3931
163.291	1.3937
163.502	1.3942
163.773	1.3943
163.984	1.3939
164.191	1.3939
164.406	1.3937
164.615	1.3936
164.826	1.3928
165.037	1.392
165.246	1.3912
165.457	1.3921
165.668	1.392
165.94	1.3924
166.15	1.3928
166.363	1.3928
166.574	1.3933
166.785	1.3936
166.996	1.3942
167.209	1.3949
167.418	1.3958
167.627	1.3963
167.838	1.3965
168.113	1.3969
168.322	1.3974
168.531	1.3977
168.744	1.3981
168.957	1.3984
169.166	1.3987
169.379	1.3984
169.59	1.399
169.799	1.4
170.01	1.4007
170.283	1.4012
170.496	1.4015
170.707	1.4019
170.918	1.402
171.129	1.4025
171.34	1.4025
171.551	1.4023
171.762	1.4023
171.973	1.4029
172.184	1.4032
172.457	1.4034
172.785	1.4036
173.006	1.4034
173.215	1.4032
173.426	1.4035
173.637	1.4039
173.846	1.4039
174.055	1.4042
174.266	1.4015
174.539	1.4007
174.746	1.4007
174.959	1.4009
175.17	1.401
175.381	1.4013
175.592	1.4018
175.803	1.402
176.012	1.4025
176.221	1.4035
176.43	1.4039
176.705	1.4039
176.912	1.4042
177.121	1.4042
177.332	1.4044
177.543	1.4036
177.754	1.4036
177.965	1.4031
178.176	1.4026
178.387	1.4032
178.596	1.4041
178.856	1.4045
179.078	1.4051
179.287	1.4054
179.498	1.4053
179.707	1.4058
179.918	1.4066
180.129	1.4072
180.34	1.4077
180.551	1.408
180.824	1.4088
181.035	1.4089
181.248	1.4086
181.459	1.4086
181.67	1.4085
181.881	1.4083
182.092	1.4085
182.303	1.4088
182.514	1.4089
182.723	1.4093
183	1.4098
183.209	1.4098
183.416	1.4101
183.629	1.4102
183.84	1.4098
184.053	1.4099
184.264	1.407
184.475	1.4042
184.685	1.4009
184.897	1.3962
185.17	1.398
185.381	1.399
185.592	1.4
185.801	1.4009
186.012	1.4019
186.223	1.4036
186.434	1.4048
186.644	1.4057
186.856	1.4066
187.066	1.4072
187.328	1.4076
187.654	1.4082
187.885	1.4089
188.098	1.4098
188.309	1.4104
188.522	1.4111
188.732	1.4121
188.943	1.4127
189.152	1.4133
189.428	1.4136
189.633	1.414
189.848	1.4147
190.057	1.4152
190.268	1.4159
190.481	1.4164
190.691	1.4165
190.902	1.4172
191.113	1.4181
191.324	1.4187
191.598	1.4194
191.809	1.4201
192.014	1.4207
192.228	1.4209
192.44	1.4213
192.65	1.4219
192.861	1.4218
193.072	1.4222
193.283	1.4226
193.494	1.4231
193.772	1.4232
193.978	1.4232
194.19	1.4232
194.4	1.4232
194.609	1.4238
194.82	1.4241
195.031	1.4242
195.242	1.4241
195.453	1.4241
195.664	1.4247
195.938	1.4251
196.148	1.4223
196.357	1.422
196.568	1.4219
196.779	1.4216
196.992	1.4215
197.201	1.4213
197.41	1.4215
197.619	1.4215
197.83	1.4218
198.107	1.4219
198.315	1.4222
198.523	1.4223
198.732	1.4225
198.943	1.4219
199.154	1.422
199.365	1.4216
199.576	1.4219
199.787	1.4222
200	1.4222
200.275	1.4225
200.566	1.4231
200.787	1.4232
200.998	1.4238
201.211	1.4245
201.422	1.4245
201.635	1.4251
201.844	1.4254
202.057	1.4258
202.334	1.4254
202.535	1.4261
202.748	1.4269
202.963	1.4273
203.174	1.4273
203.385	1.4274
203.598	1.4279
203.811	1.4285
204.025	1.4289
204.234	1.4296
204.51	1.4298
204.721	1.4298
204.93	1.4299
205.141	1.4295
205.355	1.4302
205.566	1.4305
205.775	1.4307
205.988	1.4305
206.199	1.4308
206.41	1.4311
206.688	1.4314
206.891	1.4315
207.104	1.4317
207.316	1.4318
207.527	1.4318
207.74	1.4315
207.949	1.4315
208.162	1.4312
208.373	1.4308
208.584	1.431
208.857	1.4314
209.07	1.4305
209.277	1.4299
209.49	1.4296
209.701	1.4296
209.914	1.4299
210.123	1.4304
210.336	1.4308
210.547	1.4311
210.758	1.4315
211.037	1.4318
211.242	1.4317
211.453	1.4321
211.664	1.4323
211.875	1.4323
212.086	1.4326
212.297	1.4328
212.508	1.4328
212.719	1.4331
212.93	1.4339
213.203	1.4343
213.414	1.4345
213.625	1.4345
213.836	1.4346
214.047	1.4349
214.26	1.4355
214.471	1.4359
214.68	1.4368
214.891	1.4378
215.102	1.4383
215.381	1.4385
215.588	1.439
215.799	1.4393
216.01	1.4401
216.221	1.4412
216.432	1.4418
216.641	1.4425
216.854	1.4434
217.064	1.4438
217.275	1.4442
217.551	1.4445
217.846	1.4451
218.064	1.4457
218.275	1.4457
218.486	1.445
218.697	1.4447
218.908	1.4445
219.119	1.4453
219.332	1.4457
219.609	1.4461
219.813	1.4464
220.025	1.447
220.236	1.4472
220.447	1.4473
220.658	1.4473
220.869	1.4474
221.08	1.4479
221.291	1.448
221.504	1.448
221.783	1.4479
221.988	1.4477
222.197	1.448
222.408	1.4483
222.619	1.4485
222.832	1.4486
223.041	1.4486
223.252	1.4488
223.463	1.4491
223.676	1.4493
223.955	1.4496
224.158	1.4498
224.371	1.4499
224.582	1.4499
224.793	1.4501
225.004	1.4501
225.215	1.4499
225.426	1.4499
225.637	1.4502
225.848	1.4504
226.123	1.4507
226.332	1.451
226.541	1.451
226.754	1.4511
226.965	1.4512
227.176	1.4515
227.387	1.4521
227.598	1.4521
227.809	1.4524
228.021	1.4526
228.301	1.4529
228.504	1.4531
228.715	1.4531
228.924	1.4537
229.137	1.454
229.348	1.454
229.561	1.4539
229.771	1.454
229.982	1.4543
230.193	1.455
230.467	1.4556
230.676	1.4559
230.885	1.4562
231.1	1.4562
231.311	1.4562
231.521	1.4559
231.732	1.4552
231.943	1.4552
232.154	1.4552
232.365	1.4556
232.646	1.4561
232.881	1.4566
233.092	1.4574
233.303	1.4578
233.514	1.458
233.725	1.4581
233.936	1.4584
234.146	1.4587
234.357	1.4585
234.652	1.4584
234.873	1.4585
235.084	1.4588
235.295	1.4591
235.506	1.4593
235.717	1.4593
235.928	1.4594
236.139	1.4596
236.35	1.4597
236.631	1.4597
236.867	1.4596
237.076	1.4597
237.287	1.4602
237.498	1.4604
237.709	1.4607
237.92	1.4604
238.131	1.461
238.344	1.4618
238.619	1.4622
238.826	1.4623
239.035	1.4625
239.25	1.4625
239.461	1.4628
239.672	1.4629
239.883	1.4637
240.094	1.4638
240.305	1.4639
240.516	1.4613
240.781	1.4599
240.996	1.4594
241.211	1.4594
241.418	1.4591
241.633	1.459
241.844	1.459
242.055	1.4594
242.266	1.4596
242.477	1.4596
242.754	1.4596
242.959	1.4599
243.172	1.4597
243.383	1.4597
243.594	1.4599
243.805	1.4602
244.018	1.4604
244.227	1.4607
244.439	1.4609
244.648	1.4612
244.932	1.4613
245.166	1.4619
245.373	1.4616
245.586	1.4616
245.797	1.4623
246.008	1.4629
246.221	1.4628
246.432	1.4626
246.643	1.4626
246.916	1.4628
247.127	1.4629
247.336	1.4625
247.549	1.4622
247.76	1.46
247.971	1.461
248.18	1.4613
248.393	1.4613
248.604	1.4615
248.814	1.4618
249.082	1.4619
249.299	1.462
249.51	1.462
249.721	1.4623
249.932	1.4626
250.143	1.4629
250.354	1.4632
250.564	1.4635
250.775	1.4639
251.061	1.465
251.289	1.4653
251.502	1.4657
251.713	1.4661
251.924	1.4664
252.135	1.4666
252.346	1.4666
252.557	1.4667
252.77	1.4669
253.041	1.4672
253.252	1.4673
253.465	1.467
253.676	1.467
253.887	1.4672
254.098	1.467
254.309	1.4675
254.52	1.4675
254.73	1.468
254.941	1.4688
255.217	1.4695
255.514	1.4699
255.727	1.4701
255.941	1.4702
256.15	1.4708
256.361	1.4708
256.572	1.4707
256.785	1.4705
256.996	1.4707
257.273	1.4708
257.479	1.4708
257.689	1.4712
257.9	1.4717
258.113	1.4721
258.324	1.4723
258.535	1.4726
258.742	1.4729
258.957	1.4734
259.168	1.4737
259.441	1.4736
259.652	1.4736
259.859	1.4734
260.074	1.4736
260.285	1.474
260.496	1.4739
260.703	1.474
260.918	1.4739
261.129	1.4739
261.34	1.474
261.607	1.4743
261.822	1.4743
262.035	1.4746
262.246	1.4748
262.457	1.4736
262.668	1.4727
262.879	1.4724
263.09	1.472
263.303	1.4721
263.588	1.472
263.816	1.4721
264.029	1.4723
264.24	1.4723
264.451	1.4727
264.66	1.4727
264.871	1.4729
265.082	1.4727
265.293	1.4726
265.572	1.4727
265.775	1.4731
265.99	1.4736
266.199	1.4743
266.41	1.4745
266.621	1.4745
266.832	1.4749
267.045	1.475
267.256	1.4749
267.467	1.4749
267.734	1.4753
267.951	1.4756
268.16	1.4761
268.371	1.4764
268.584	1.4768
268.793	1.4771
269.006	1.4772
269.217	1.4772
269.428	1.4772
269.713	1.4771
270.025	1.4766
270.248	1.4765
270.459	1.4765
270.67	1.4762
270.881	1.4765
271.092	1.4764
271.303	1.4766
271.514	1.4764
271.799	1.4762
272.025	1.4762
272.238	1.4762
272.451	1.4761
272.662	1.4762
272.873	1.4765
273.084	1.4768
273.295	1.4768
273.506	1.4771
273.791	1.4771
274.021	1.4774
274.232	1.4774
274.443	1.4778
274.654	1.4783
274.865	1.4784
275.076	1.4787
275.289	1.4788
275.5	1.479
275.783	1.4793
276.014	1.4794
276.227	1.4799
276.437	1.4799
276.646	1.4799
276.857	1.479
277.068	1.4787
277.281	1.4787
277.488	1.4787
277.779	1.4788
278.006	1.4784
278.217	1.4781
278.428	1.4778
278.639	1.4777
278.85	1.4778
279.061	1.478
279.271	1.4781
279.482	1.4785
279.764	1.4787
279.969	1.479
280.23	1.479
280.453	1.4794
280.66	1.4796
280.875	1.48
281.086	1.4803
281.297	1.4806
281.508	1.4804
281.795	1.4807
282.023	1.4807
282.232	1.4809
282.445	1.481
282.654	1.4812
282.867	1.4815
283.08	1.4819
283.289	1.4822
283.5	1.4821
283.779	1.4823
283.984	1.4825
284.193	1.4826
284.406	1.4831
284.617	1.4829
284.828	1.4831
285.039	1.4832
285.25	1.4834
285.461	1.4837
285.672	1.4838
285.941	1.4839
286.154	1.4838
286.367	1.4839
286.578	1.4842
286.791	1.4845
287	1.485
287.215	1.4853
287.426	1.4854
287.637	1.4857
287.922	1.4857
288.148	1.4856
288.361	1.4853
288.574	1.4851
288.785	1.4848
288.996	1.485
289.207	1.485
289.416	1.4851
289.629	1.4848
289.908	1.485
290.109	1.4851
290.324	1.4851
290.535	1.485
290.746	1.485
290.955	1.485
291.166	1.4848
291.377	1.485
291.588	1.4851
291.801	1.4853
292.088	1.4854
292.398	1.4854
292.621	1.4853
292.832	1.4853
293.043	1.4857
293.254	1.4857
293.465	1.4861
293.676	1.4864
293.887	1.4867
294.186	1.4869
294.402	1.4872
294.615	1.4873
294.826	1.4873
295.037	1.4876
295.248	1.4876
295.459	1.4886
295.67	1.4892
295.881	1.4892
296.17	1.4896
296.396	1.4899
296.609	1.4905
296.82	1.4908
297.031	1.4911
297.246	1.4914
297.455	1.4914
297.666	1.4911
297.877	1.4912
298.156	1.491
298.361	1.4911
298.576	1.4908
298.785	1.491
298.996	1.4911
299.207	1.491
299.42	1.4912
299.633	1.492
299.842	1.4926
300.053	1.4927
300.326	1.4923
300.539	1.4924
300.75	1.4929
300.963	1.4931
301.174	1.4934
301.385	1.4937
301.596	1.4942
301.809	1.4945
302.018	1.4945
302.229	1.4946
302.508	1.4946
302.713	1.4943
302.924	1.4945
303.133	1.4948
303.344	1.4952
303.557	1.4956
303.768	1.4962
303.977	1.4962
304.189	1.4961
304.402	1.4959
304.693	1.4959
304.949	1.4959
305.16	1.4958
305.371	1.4961
305.582	1.4964
305.793	1.4965
306.006	1.4962
306.217	1.4968
306.428	1.4968
306.695	1.4972
306.934	1.4974
307.156	1.4971
307.365	1.4975
307.576	1.4972
307.789	1.4972
308.002	1.4975
308.215	1.4974
308.424	1.4975
308.705	1.4959
308.938	1.4958
309.15	1.4956
309.361	1.4962
309.572	1.4965
309.785	1.4965
309.998	1.4969
310.207	1.4974
310.418	1.4974
310.701	1.4974
310.932	1.4977
311.146	1.4977
311.357	1.4977
311.568	1.4975
311.783	1.4971
311.992	1.4965
312.203	1.4965
312.416	1.4971
312.686	1.4977
312.898	1.4981
313.111	1.4985
313.32	1.4988
313.533	1.499
313.742	1.4991
313.953	1.4988
314.166	1.4978
314.377	1.4965
314.588	1.4953
314.863	1.4948
315.072	1.4942
315.279	1.4943
315.494	1.4939
315.705	1.4937
315.914	1.4936
316.127	1.4939
316.338	1.494
316.547	1.494
316.76	1.4945
317.029	1.4949
317.244	1.4953
317.453	1.4959
317.666	1.4964
317.879	1.4965
318.088	1.4968
318.299	1.4971
318.51	1.4975
318.719	1.4977
318.93	1.498
319.209	1.498
319.494	1.4978
319.717	1.498
319.928	1.498
320.137	1.4983
320.348	1.4981
320.559	1.4984
320.768	1.4983
320.979	1.4983
321.271	1.4987
321.49	1.499
321.703	1.4993
321.914	1.4996
322.125	1.4994
322.336	1.4994
322.549	1.4994
322.758	1.4996
322.969	1.4996
323.25	1.4994
323.453	1.4996
323.666	1.4999
323.875	1.5006
324.088	1.501
324.297	1.5015
324.508	1.5016
324.721	1.5015
324.93	1.5013
325.141	1.5012
325.414	1.5013
325.623	1.5013
325.832	1.5015
326.045	1.5016
326.256	1.5016
326.469	1.5019
326.678	1.5021
326.887	1.5022
327.1	1.5025
327.311	1.5028
327.602	1.5028
327.826	1.5029
328.035	1.5029
328.248	1.5035
328.459	1.5035
328.668	1.5037
328.881	1.5037
329.092	1.5038
329.303	1.5034
329.584	1.5034
329.816	1.5032
330.027	1.5034
330.234	1.5028
330.447	1.5034
330.66	1.5032
330.871	1.5035
331.082	1.5035
331.293	1.5042
331.574	1.5045
331.809	1.5048
332.043	1.5053
332.262	1.5057
332.471	1.5061
332.682	1.5064
332.893	1.5069
333.102	1.507
333.314	1.5072
333.596	1.507
333.828	1.5072
334.037	1.5069
334.252	1.507
334.461	1.507
334.67	1.5073
334.883	1.5073
335.092	1.5073
335.301	1.5073
335.594	1.5057
335.818	1.5054
336.025	1.5057
336.238	1.5058
336.451	1.5063
336.662	1.5067
336.871	1.5073
337.084	1.5079
337.295	1.5088
337.574	1.5091
337.807	1.5095
338.016	1.5096
338.229	1.5101
338.439	1.5107
338.648	1.5105
338.859	1.5108
339.07	1.5108
339.279	1.5108
339.561	1.5111
339.898	1.511
340.131	1.5107
340.342	1.5108
340.555	1.511
340.764	1.511
340.973	1.5113
341.186	1.5117
341.395	1.5118
341.688	1.5117
341.912	1.5114
342.123	1.5114
342.332	1.5114
342.543	1.5113
342.756	1.511
342.967	1.5108
343.176	1.5108
343.389	1.5107
343.67	1.5107
343.902	1.5108
344.113	1.511
344.326	1.5111
344.537	1.5113
344.748	1.5115
344.957	1.5115
345.168	1.5111
345.377	1.5107
345.674	1.5104
345.895	1.5107
346.105	1.5111
346.316	1.5114
346.525	1.5114
346.736	1.5108
346.947	1.5104
347.158	1.5108
347.367	1.5114
347.648	1.512
347.881	1.5121
348.133	1.5121
348.365	1.5123
348.576	1.5123
348.787	1.5126
348.998	1.5131
349.209	1.5126
349.42	1.5124
349.68	1.5121
349.904	1.5124
350.113	1.5123
350.322	1.5124
350.535	1.5129
350.748	1.5136
350.957	1.5139
351.168	1.5143
351.381	1.5143
351.658	1.5145
351.865	1.5143
352.072	1.5143
352.285	1.5142
352.496	1.514
352.707	1.5139
352.918	1.5143
353.129	1.515
353.338	1.515
353.549	1.5152
353.844	1.5152
354.064	1.5153
354.275	1.5155
354.486	1.5158
354.697	1.5156
354.908	1.5156
355.119	1.5158
355.33	1.5161
355.541	1.5162
355.82	1.5159
356.021	1.5158
356.236	1.5153
356.445	1.5152
356.656	1.5149
356.867	1.5146
357.078	1.5143
357.287	1.5134
357.5	1.5123
357.713	1.5121
358.006	1.5123
358.299	1.5126
358.531	1.5129
358.742	1.5123
358.955	1.5127
359.166	1.5127
359.377	1.5129
359.586	1.5133
359.797	1.5129
360.068	1.513
360.289	1.5134
360.523	1.5136
360.734	1.5139
360.945	1.5142
361.156	1.5142
361.367	1.5142
361.578	1.5137
361.789	1.5137
362.07	1.5136
362.303	1.5137
362.516	1.514
362.727	1.514
362.938	1.5142
363.148	1.5142
363.359	1.5145
363.57	1.5143
363.781	1.5143
364.066	1.5143
364.297	1.5142
364.506	1.5142
364.717	1.5142
364.928	1.5139
365.139	1.5137
365.348	1.5137
365.559	1.5137
365.77	1.5136
366.064	1.5137
366.285	1.5136
366.496	1.5137
366.707	1.5136
366.918	1.5137
367.129	1.514
367.34	1.5131
367.549	1.513
367.762	1.5134
368.043	1.5136
368.275	1.5139
368.508	1.5137
368.729	1.514
368.939	1.5139
369.148	1.5139
369.359	1.5136
369.57	1.5134
369.781	1.5133
370.068	1.5134
370.299	1.5136
370.508	1.5139
370.721	1.5137
370.93	1.5139
371.139	1.5143
371.352	1.5146
371.559	1.5148
371.773	1.5149
372.033	1.5153
372.258	1.5155
372.465	1.5159
372.68	1.5162
372.891	1.5165
373.102	1.5165
373.311	1.5168
373.521	1.5167
373.73	1.5165
374.018	1.5164
374.246	1.5162
374.455	1.5164
374.668	1.5165
374.881	1.5167
375.092	1.5168
375.303	1.5168
375.512	1.5171
375.725	1.5169
375.994	1.5171
376.209	1.5168
376.418	1.5172
376.627	1.5172
376.84	1.5175
377.051	1.5174
377.262	1.5175
377.473	1.5178
377.684	1.5178
377.895	1.518
378.178	1.5178
378.41	1.5177
378.619	1.5167
378.828	1.5156
379.039	1.515
379.248	1.5149
379.459	1.515
379.67	1.5152
379.881	1.5152
380.176	1.5152
380.395	1.5152
380.607	1.5153
380.814	1.5153
381.027	1.5155
381.236	1.5153
381.449	1.5156
381.658	1.5153
381.871	1.5152
382.152	1.5153
382.387	1.5155
382.619	1.5153
382.838	1.5152
383.047	1.5152
383.258	1.5148
383.465	1.515
383.68	1.515
383.891	1.5152
384.17	1.5152
384.373	1.5152
384.58	1.5156
384.793	1.5161
385.002	1.5161
385.213	1.5162
385.422	1.5162
385.633	1.5162
385.842	1.5161
386.055	1.5162
386.328	1.5162
386.533	1.5165
386.746	1.5165
386.959	1.5168
387.168	1.5172
387.381	1.5175
387.588	1.5178
387.801	1.5178
388.01	1.5181
388.221	1.5186
388.506	1.5188
388.734	1.5184
388.943	1.5188
389.154	1.5193
389.367	1.5194
389.576	1.5197
389.787	1.5199
390	1.5193
390.209	1.5203
390.51	1.52
390.725	1.5197
390.936	1.5202
391.148	1.5207
391.357	1.5212
391.57	1.5212
391.779	1.5218
391.988	1.5216
392.201	1.5215
392.484	1.5215
392.801	1.5215
393.021	1.5215
393.232	1.5219
393.441	1.5225
393.654	1.5226
393.865	1.5234
394.076	1.5238
394.287	1.5241
394.572	1.5244
394.799	1.5244
395.014	1.5244
395.223	1.5244
395.434	1.5245
395.645	1.5245
395.854	1.5247
396.064	1.5248
396.273	1.5251
396.535	1.5251
396.752	1.525
396.967	1.5253
397.178	1.5248
397.389	1.525
397.598	1.5254
397.809	1.5256
398.018	1.5256
398.23	1.5256
398.512	1.525
398.742	1.5257
398.953	1.5264
399.162	1.527
399.375	1.5272
399.586	1.5275
399.795	1.527
400.008	1.5275
400.219	1.5275
400.518	1.5273
400.734	1.5275
400.945	1.5277
401.156	1.5282
401.367	1.5291
401.578	1.5291
401.789	1.5292
402	1.5294
402.211	1.5295
402.492	1.5298
402.727	1.5299
402.937	1.5301
403.148	1.5302
403.359	1.5302
403.57	1.5301
403.781	1.5301
403.992	1.5302
404.203	1.5305
404.471	1.5308
404.688	1.531
404.898	1.5311
405.109	1.5313
405.32	1.5313
405.533	1.5314
405.744	1.5315
405.953	1.5313
406.164	1.5315
406.451	1.5318
406.682	1.5318
406.9	1.5323
407.135	1.5324
407.346	1.5324
407.557	1.5324
407.766	1.5327
407.977	1.5329
408.189	1.533
408.475	1.5327
408.705	1.5324
408.914	1.5324
409.125	1.5321
409.338	1.5318
409.549	1.5318
409.76	1.5318
409.969	1.5317
410.182	1.5321
410.486	1.5296
410.697	1.5256
410.908	1.5253
411.119	1.5266
411.33	1.5276
411.539	1.528
411.752	1.528
411.963	1.528
412.174	1.5282
412.385	1.5288
412.664	1.5286
412.867	1.5288
413.08	1.5291
413.291	1.5291
413.498	1.5288
413.713	1.5283
413.924	1.5285
414.135	1.5291
414.346	1.5295
414.557	1.5295
414.859	1.5296
415.127	1.5298
415.346	1.5298
415.557	1.5299
415.768	1.5299
415.98	1.5301
416.189	1.5302
416.4	1.5299
416.611	1.5299
416.895	1.5296
417.125	1.5295
417.34	1.5294
417.549	1.5291
417.762	1.5295
417.973	1.5299
418.184	1.5305
418.393	1.531
418.604	1.5314
418.891	1.532
419.117	1.5323
419.332	1.5327
419.543	1.5333
419.752	1.533
419.965	1.5332
420.176	1.5329
420.387	1.5329
420.598	1.5329
420.875	1.5333
421.08	1.533
421.293	1.5326
421.504	1.5326
421.715	1.5327
421.926	1.533
422.135	1.5332
422.346	1.5333
422.557	1.5332
422.768	1.533
423.051	1.5332
423.385	1.5334
423.619	1.5336
423.83	1.5339
424.041	1.5337
424.252	1.5339
424.463	1.5337
424.674	1.5336
424.885	1.5334
425.188	1.5334
425.4	1.5334
425.611	1.5334
425.82	1.5334
426.031	1.5336
426.242	1.5337
426.453	1.5337
426.664	1.5337
426.875	1.534
427.086	1.5343
427.361	1.5348
427.57	1.5352
427.783	1.5353
427.994	1.5355
428.203	1.5352
428.414	1.5355
428.625	1.5355
428.838	1.5355
429.049	1.5353
429.258	1.5346
429.545	1.5343
429.773	1.5348
429.984	1.5348
430.197	1.5349
430.408	1.535
430.619	1.5355
430.83	1.5358
431.041	1.5356
431.252	1.5358
431.531	1.5361
431.736	1.5365
432.018	1.5368
432.252	1.5372
432.463	1.5377
432.674	1.5377
432.885	1.5378
433.096	1.538
433.307	1.5378
433.594	1.5377
433.824	1.5375
434.033	1.5377
434.244	1.5369
434.455	1.5375
434.668	1.5377
434.879	1.5378
435.088	1.5377
435.299	1.5377
435.607	1.5375
435.816	1.5377
436.027	1.5375
436.236	1.5356
436.449	1.5346
436.66	1.5349
436.871	1.5349
437.082	1.5353
437.291	1.5358
437.504	1.5362
437.783	1.5367
437.986	1.5369
438.199	1.5372
438.41	1.5374
438.621	1.5375
438.832	1.5378
439.043	1.5381
439.254	1.5384
439.465	1.5384
439.676	1.5384
439.961	1.5383
440.244	1.5384
440.465	1.5388
440.676	1.5394
440.885	1.5394
441.098	1.5396
441.307	1.5396
441.52	1.5397
[truncated: 57,148 more rows]

## Sheet: Figure 3d
Bending Angle	Voc	Isc
0	0.731	1.666
45	0.725	1.634
90	0.718	1.658
135	0.727	1.644
180	0.723	1.673

## Sheet: Figure 3e
Tensile Strain	Voc	Isc
0	0.741	1.743
25	0.733	1.723
50	0.738	1.676
75	0.736	1.698
100	0.73	1.694

## Sheet: Figure 5a
Ground-truth	Prediction
0.7375	1.22994
0.7452	0.843313
0.7937	1.18072
0.7601	0.981196
0.7448	0.981646
0.7205	1.02816
0.758	0.863458
0.7953	0.929685
0.7195	0.715676
0.8173	0.984778
0.7855	0.851968
0.8417	1.17757
0.7554	0.735542
0.8104	1.04362
0.8652	1.27822
0.8394	0.993639
0.8358	1.05169
0.8195	0.633607
0.8391	0.699879
0.8031	0.683818
0.86	1.05444
0.8084	0.666707
0.841	0.955637
0.8397	0.705019
0.84	0.95352
0.8522	0.62994
0.9108	0.769601
0.8986	1.3386
0.9469	1.20819
0.9186	0.715602
0.9502	1.09639
0.9496	1.25404
0.9155	0.559983
0.9505	1.19146
0.9445	1.15851
0.9632	1.20736
0.9532	0.492372
0.9215	0.738595
0.9867	0.799393
0.9442	1.32543
0.9787	1.23854
0.9864	1.25363
0.9536	0.404841
0.9895	1.35267
1.0146	0.417028
1.029	1.56308
1.0236	0.609616
1.0147	0.502716
1.0513	1.1471
0.9743	1.38586
0.9665	1.39341
0.9793	1.09858
1.0442	0.650323
1.0505	1.59154
1.0291	1.54954
1.0406	1.58692
1.0818	1.66189
1.035	0.631174
1.0885	1.53581
1.0872	0.324174
1.0117	1.18415
1.0975	1.04482
1.0813	1.4981
1.1017	0.551512
1.091	0.668968
1.0472	0.382628
1.074	1.60857
1.0572	1.3789
1.0711	1.38567
1.0426	1.06731
1.0956	0.53563
1.0716	0.949263
1.1149	1.55073
0.6704	0.970299
0.6972	1.13274
0.7129	1.19278
0.7689	1.08901
0.7745	1.04423
0.7273	1.24605
0.7376	1.18683
0.7459	1.23581
0.7435	1.14909
0.7787	0.442959
0.7843	0.805536
0.7833	1.10075
0.8021	1.03477
0.7998	0.818087
0.79	1.0511
0.7622	0.281878
0.8326	0.633107
0.7873	0.954671
0.7811	0.436815
0.8135	0.639112
0.8116	1.18797
0.8213	0.687348
0.8802	0.787071
0.8005	1.01684
0.8948	0.754796
0.9059	0.895782
0.9135	1.00731
0.8521	0.760075
0.8822	0.724477
0.8718	0.99573
0.935	0.997593
0.8843	0.812851
0.9599	0.945948
0.8787	0.785989
0.9727	0.952394
0.9479	0.893563
0.9265	0.825956
0.9254	1.0449
1.0016	0.92568
0.9223	0.751588
0.9764	0.938562
0.9923	0.991949
1.0117	1.00643
0.9444	1.09194
0.9945	0.994635
1.0143	0.940091
0.9509	1.0758
0.9492	0.832881
0.9811	0.962457
1.0545	0.916305
0.9869	0.989434
1.0627	1.0926
1.0102	1.05651
1.0299	1.00172
0.9738	1.03088
1.0627	0.891852
1.062	1.00373
1.0711	0.96932
1.0044	1.01592
1.0778	1.20239
1.0577	1.17348
1.0504	1.01482
1.0449	0.953725
1.0212	1.08302
1.0797	1.22595
1.0303	1.12232
1.0937	1.20554
1.1104	1.22256
1.0677	1.19813
1.1152	0.77887
1.1161	1.25301
1.1262	0.753075
1.0872	1.2284
1.1194	0.927181
1.1233	1.35803
0.9306	1.62213
0.9254	1.51196
0.9393	0.791608
1.0071	1.14102
0.9905	0.821883
0.9287	0.121235
0.9966	1.69071
0.9617	0.425257
1.03	0.577971
1.0686	0.490557
0.9899	0.966256
1.0782	1.49054
1.0824	1.6379
1.0607	1.57993
1.0509	0.554144
1.1017	1.35538
1.0816	1.27576
1.0974	1.41933
1.0581	0.625499
1.1479	0.80185
1.1151	1.51754
1.172	1.26929
1.1493	0.614331
1.1173	1.65329
1.1821	0.636362
1.1231	0.643873
1.1367	1.01266
1.1808	1.44807
1.2277	0.966417
1.1593	0.885553
1.2044	1.26818
1.1891	1.24011
1.1605	0.803114
1.2106	0.732055
1.2607	1.15202
1.1894	1.13249
1.2402	1.62742
1.2068	0.959429
1.225	0.751538
1.2775	1.16124
1.2856	1.37021
1.2715	1.46877
1.3075	1.61604
1.2729	1.01145
1.2516	1.50048
1.3278	1.41904
1.2982	0.956951
1.3381	1.28331
1.3725	1.28226
1.3686	1.33167
1.3625	1.39303
1.3506	1.29882
1.3118	1.42416
1.318	1.57672
1.3166	1.06934
1.3408	1.12132
1.3192	1.52417
1.4031	1.40242
1.3493	1.3087
1.3624	1.50988
1.444	1.4179
1.4522	1.32113
1.3897	1.30126
1.4385	1.54318
1.4483	1.55936
1.4636	1.61906
1.4589	1.51835
1.4646	1.30172
1.4781	1.6019
1.4046	1.42181
1.4321	1.3665
1.4726	1.62795
1.5074	1.7102
1.4426	1.46811
1.4984	1.50646
1.2597	1.53485
1.3023	1.8511
1.2762	2.11568
1.2599	1.72053
1.3415	1.79147
1.3066	0.671602
1.3135	0.759539
1.3937	1.93881
1.3352	1.99061
1.3634	0.927443
1.3367	1.85907
1.3762	0.682133
1.3751	1.85312
1.4384	0.872976
1.4162	1.69897
1.4602	1.9846
1.4432	1.89064
1.4345	1.8669
1.4738	1.92612
1.4589	1.98337
1.4614	2.10197
1.4243	1.31076
1.5027	1.52386
1.5606	1.96525
1.5084	1.29607
1.503	1.87933
1.5794	2.07373
1.512	1.37455
1.6077	1.71229
1.5642	1.40628
1.6077	2.04127
1.62	1.58285
1.5932	2.10051
1.5913	1.79367
1.6008	1.18337
1.5886	2.02428
1.5921	2.06864
1.5823	2.13862
1.5915	2.06539
1.659	1.91048
1.6115	1.81337
1.6415	2.07783
1.6494	1.1885
1.6099	1.71983
1.6775	1.49005
1.6482	2.06381
1.6679	2.14944
1.6491	1.80829
1.678	1.38566
1.7355	1.70653
1.691	1.46572
1.7295	1.82034
1.7611	1.76705
1.6983	1.59916
1.7469	1.67672
1.7464	1.62099
1.7364	1.88745
1.7934	1.80606
1.7909	1.8622
1.8216	1.76811
1.7741	1.90339
1.8523	1.8964
1.8741	1.98219
1.8085	1.7618
1.8772	1.80892
1.8063	1.90304
1.8717	1.99036
1.8878	2.04181
1.8848	1.91695
1.8173	1.92919
1.8194	1.78391
1.8207	1.78941
1.9009	1.981
1.8877	2.019
1.8894	1.92902
1.4991	2.0275
1.5388	1.43377
1.4999	2.21863
1.637	1.41661
1.5685	1.32502
1.624	1.22665
1.6254	2.37865
1.6307	1.65178
1.6448	1.90026
1.6424	2.3955
1.6501	2.15538
1.7106	2.03925
1.7158	2.1671
1.6832	2.28459
1.7434	2.29025
1.7475	2.27187
1.7893	2.22209
1.7489	2.27253
1.7916	2.32927
1.7471	1.21261
1.8125	1.49546
1.7976	2.26312
1.7961	2.2438
1.8548	2.11281
1.8616	1.84586
1.8303	1.94866
1.8283	1.74272
1.8607	1.81016
1.8299	2.13057
1.8647	2.21921
1.8522	1.9708
1.9148	2.11891
1.8606	1.97073
1.9288	2.03606
1.8308	1.63423
1.9032	1.79591
1.926	2.11174
1.856	1.91489
1.8756	1.58367
1.8864	2.07892
1.9133	1.74763
1.9314	1.72638
1.9413	1.78242
1.9564	2.06763
1.9528	1.94524
1.951	1.83087
1.9457	1.87059
1.9615	1.94365
2.011	2.00754
1.9703	1.79851
2.0663	1.99469
2.0072	2.02853
2.0453	2.17469
2.0599	1.93256
2.047	1.89857
2.1179	2.34723
2.1112	2.37887
2.1347	2.47645
2.1476	2.63658
2.09	1.8833
2.1471	1.75764
2.155	2.10785
2.1318	2.01531
2.1198	2.20378
2.1558	2.58369
2.133	2.26402
2.1825	1.8444
2.1362	2.11826
2.1776	2.44309
2.187	1.95164
2.2567	2.66241
2.2097	2.32138
2.2466	2.07912
2.2756	2.51802
2.272	1.95464
1.7633	2.13291
1.8485	2.66027
1.7893	1.23312
1.8044	2.81483
1.7974	2.74962
1.8413	2.60285
1.8589	1.6058
1.9381	2.75583
1.9703	1.51867
1.9867	2.40098
1.9532	1.10976
1.934	2.48416
1.9379	2.43068
1.9778	2.48493
2.0204	2.50419
2.0817	2.20838
2.0203	2.75133
2.0196	2.13296
2.0154	1.53484
2.1018	2.61756
2.0668	2.48873
2.0463	2.86064
2.0886	2.81743
2.0872	2.62692
2.077	1.65822
2.1175	1.40392
2.1123	1.60658
2.1431	1.9854
2.127	2.65461
2.2098	2.63495
2.1723	2.04676
2.2369	2.38702
2.214	2.20404
2.2196	2.5212
2.2457	2.68975
2.2183	2.68186
2.2444	2.56677
2.207	2.33398
2.2469	2.29139
2.2383	2.00372
2.2249	2.60701
2.2745	2.19797
2.2742	1.86308
2.2671	2.78605
2.2792	2.456
2.3147	2.42344
2.2842	1.84373
2.3757	2.21581
2.3788	2.25539
2.3243	2.47832
2.3816	2.2583
2.4161	2.44546
2.4305	2.45494
2.4477	2.43615
2.4162	2.31625
2.4465	2.47148
2.4379	2.46599
2.4999	2.43289
2.498	2.45247
2.5702	2.9012
2.5264	2.50051
2.5548	2.482
2.5657	2.80306
2.533	2.66694
2.531	2.69659
2.5644	2.40056
2.5671	2.59459
2.5628	2.65516
2.6199	2.90302
2.6567	2.32393
2.6439	3.06344
2.5985	3.04743
2.6943	3.29951
2.6925	3.10112
2.6447	2.28894
1.8856	2.57765
1.9864	2.77765
2.0105	2.3993
2.0115	2.47397
2.009	1.69753
2.0871	2.47851
2.0688	2.53594
2.0436	2.69128
2.1664	2.55252
2.1279	1.7865
2.12	2.58868
2.1805	2.46159
2.2061	2.72563
2.1716	1.5558
2.2256	2.66537
2.2155	2.23275
2.1704	1.93148
2.1821	2.71852
2.2014	2.64191
2.1798	3.00185
2.2996	2.00079
2.3156	1.91844
2.2796	1.75151
2.2638	2.73285
2.3143	1.97425
2.3496	2.73626
2.2785	2.89457
2.3575	2.59053
2.3155	2.21695
2.3896	2.35122
2.3845	2.61993
2.4384	2.29856
2.3502	2.02341
2.4383	2.22253
2.3739	1.9755
2.4345	2.80103
2.3812	2.5083
2.3834	2.53839
2.3971	2.83003
2.4578	2.33161
2.4137	2.0838
2.4567	2.37491
2.4312	2.78388
2.4989	2.3627
2.4703	2.83223
2.4742	2.2106
2.4238	2.55394
2.5183	2.61907
2.5059	2.3976
2.4969	2.58966
2.5419	2.54382
2.5336	2.49219
2.5574	2.49394
2.5968	2.73722
2.6346	2.9085
2.6274	2.34845
2.6022	2.48718
2.5785	2.55897
2.6972	2.50088
2.6775	2.80257
2.7076	2.89706
2.6639	3.04707
2.7074	2.82693
2.7614	3.28363
2.7368	2.93668
2.7285	3.02579
2.7837	2.96073
2.8023	3.37514
2.7528	2.34063
2.8115	2.5052
2.7894	2.82753
2.779	2.74944
2.8638	2.74568
2.8333	2.79189
2.829	2.46245
0.3014	0.324445
0.3527	0.444222
0.3366	0.5201
0.3991	0.094277
0.3787	0.610142
0.3191	0.394022
0.3903	0.35498
0.3473	0.505147
0.3891	0.523549
0.3828	0.0853118
0.3805	0.538812
0.3474	0.54494
0.4152	0.290381
0.4285	0.529791
0.4154	0.539988
0.3687	0.628158
0.3863	0.521122
0.4118	0.0669141
0.4145	0.691804
0.4455	0.405127
0.4335	0.822596
0.4393	0.759648
0.3916	0.590966
0.4652	0.683082
0.436	0.689197
0.4779	0.36212
0.4565	0.671091
0.4653	0.757684
0.412	0.121785
0.4648	0.558175
0.4119	0.285424
0.4861	0.675632
0.4955	0.391924
0.5002	1.03347
0.5032	0.858355
0.4699	0.855487
0.4445	0.638167
0.4725	0.500528
0.5086	0.970313
0.4503	0.274765
0.5331	1.06972
0.5239	0.827753
0.496	0.501698
0.519	0.797352
0.4972	0.269105
0.5263	0.92677
0.513	1.04354
0.4835	0.814774
0.5527	1.0015
0.5334	0.042556
0.4919	0.882274
0.5357	0.936983
0.5373	0.993249
0.5077	0.796539
0.536	0.00292102
0.5332	1.03971
0.5541	0.95859
0.507	0.316956
0.5095	0.5917
0.6009	0.473472
0.52	0.403134
0.5853	0.0609312
0.6042	1.10493
0.5423	0.980657
0.5349	0.970004
0.5641	1.0288
0.5514	1.01595
0.6197	0.482673
0.6163	0.102733
0.5959	1.10334
0.6262	0.987049
0.5503	0.989489
0.5566	1.0843
0.5507	0.70461
0.5384	0.369302
1.5966	1.23308
1.6249	1.29368
1.7381	2.19074
1.7706	1.8879
1.7853	1.79417
1.7938	1.80441
1.8194	1.9228
1.8473	1.77174
1.8402	1.96534
1.8353	1.95491
1.8558	1.48405
1.877	2.21094
1.9144	1.57332
1.9856	2.09094
1.927	2.34118
1.9716	1.87476
1.9553	2.1441
1.9769	2.32809
2.0009	2.23132
1.966	2.31351
2.0364	2.23422
2.0112	2.39016
2.0122	2.50887
1.9731	1.60449
1.9906	2.30656
1.9922	2.31594
2.0891	2.18344
2.0394	1.94395
2.0795	2.17403
2.0543	1.95726
2.1073	2.17665
2.082	1.98232
2.0673	1.88861
2.125	2.03038
2.1574	2.15968
2.0923	2.23433
2.0785	1.76201
2.184	2.20014
2.1797	2.17102
2.1681	2.17668
2.2047	2.25025
2.1857	2.16966
2.2026	2.21746
2.2167	2.32287
2.2689	2.03368
2.2247	2.19011
2.1835	2.38134
2.2543	2.26627
2.2136	2.04666
2.2235	2.27091
2.2678	2.17839
1.2027	1.61166
1.2159	1.7253
1.2722	1.41199
1.3083	1.70846
1.2777	1.31912
1.3558	1.6865
1.3417	1.10965
1.3622	1.25743
1.3364	1.3268
1.3551	1.24118
1.3374	1.37314
1.3935	1.29039
1.3664	1.184
1.4656	1.30308
1.4544	1.73727
1.5233	1.97725
1.4465	1.41729
1.4931	1.36466
1.4592	1.57087
1.5533	1.36234
1.4828	1.28247
1.514	1.5764
1.5433	1.70926
1.5745	1.83664
1.5038	1.4162
1.497	1.62477
1.5707	1.96261
1.5251	1.4549
1.5492	1.80166
1.573	1.9758
1.6143	1.6764
1.6151	1.09401
1.6088	1.74287
1.6181	1.09762
1.6341	1.43917
1.5925	1.70827
1.6213	1.46898
1.6218	1.97638
1.6145	1.32453
1.6566	1.59505
1.6821	1.83881
1.6433	1.57447
1.6615	1.87384
1.6646	1.9623
1.7188	1.86228
1.6628	1.67287
1.7058	1.58135
1.6493	1.63751
1.6732	1.9774
1.7389	2.29346
1.7596	2.25865
0.5949	0.615811
0.6078	0.631459
0.5622	0.602805
0.5583	0.581827
0.5833	0.579842
0.5972	0.629045
0.5902	0.571726
0.576	0.582436
0.5811	0.580575
0.5705	0.608517
0.5822	0.597702
0.6407	0.584346
0.5885	0.602176
0.571	0.591754
0.6239	0.570402
0.6513	0.544064
0.5988	0.576082
0.646	0.739759
0.5789	0.498727
0.6011	0.618167
0.6382	0.552369
0.6428	0.564303
0.6318	0.624266
0.6043	0.601571
0.6061	0.614473
0.5791	0.623272
0.5773	0.576687
0.6389	0.649159
0.621	0.639374
0.5943	0.555809
0.5818	0.625866
0.6239	0.599334
0.5842	0.610271
0.624	0.635624
0.5782	0.562896
0.6415	0.641045
0.6668	0.769212
0.5853	0.678103
0.6312	0.617156
0.6127	0.613127
0.6489	0.597224
0.6436	0.690591
0.6607	0.77356
0.5992	0.565909
0.655	0.70768
0.6436	0.633073
0.6769	0.565657
0.6675	0.600361
0.5903	0.529896
0.6195	0.602268
0.6614	0.704107
0.6616	0.644952
0.6401	0.654753
0.611	0.606641
0.6668	0.68204
0.6257	0.61889
0.6213	0.616868
0.6687	0.588634
0.6201	0.653229
0.6314	0.632389
0.6011	0.505184
0.6041	0.649231
0.6905	0.594178
0.6253	0.614782
0.6076	0.640893
0.6426	0.626314
0.6521	0.614236
0.5985	0.538799
0.6806	0.568236
0.621	0.656905
0.6792	0.660495
0.6003	0.57415
0.6222	0.58955
0.6868	0.594096
0.6527	0.600722
0.6281	0.647415
0.6345	0.634551
0.6969	0.716264
0.6996	0.769599
0.6694	0.693758
0.6954	0.590934
0.6509	0.634476
0.6875	0.787664
0.6995	0.805658
0.6812	0.591853
0.6834	0.716146
0.6042	0.68371
0.6222	0.571254
0.6739	0.746768
0.6871	0.734275
0.6275	0.642012
0.6878	0.800419
0.6469	0.646872
0.6998	0.656748
0.6695	0.66848
0.6162	0.711231
0.7139	0.591251
0.6437	0.642478
0.6789	0.777834
0.6927	0.596814
0.6382	0.648132
0.7076	0.894359
0.6756	0.775376
0.722	0.68392
0.6716	0.566022
0.6829	0.78032
0.6946	0.835909
0.708	0.553581
0.7149	0.884015
0.7237	0.696882
0.7011	0.607014
0.7131	0.814289
0.6786	0.798376
0.6655	0.740232
0.7062	0.574531
0.6783	0.617088
0.7241	0.538341
0.6627	0.629009
0.6613	0.649991
0.7044	0.587593
0.6692	0.640624
0.6946	0.80352
0.6659	0.603454
0.6535	0.609993
0.7262	0.561285
0.6853	0.731243
0.749	0.4889
0.6625	0.740866
0.7083	0.86727
0.7151	0.684577
0.7319	0.807884
0.7212	0.524448
0.7109	0.791705
0.6891	0.786665
0.7459	0.675339
0.7321	0.940043
0.7218	0.605239
0.6722	0.691351
0.7055	0.735728
0.6931	0.698782
0.7266	0.593164
0.7635	0.61565
0.6829	0.745281
0.7203	0.840832
0.6948	0.66888
0.7032	0.638002
0.7384	0.645269
0.7186	0.578869
0.7686	0.97039
0.6844	0.745274
0.7724	0.964419
0.6863	0.618768
0.7423	0.628586
0.7124	0.629353
0.7287	0.642895
0.6919	0.715499
0.7825	1.07914
0.7732	0.521059
0.6949	0.795265
0.7526	0.929427
0.7611	0.970542
0.769	0.948781
0.721	0.667078
0.7357	0.623712
0.7414	0.871188
0.7797	0.993145
0.7723	0.655614
0.7964	0.693119
0.7135	0.727374
0.7819	0.773025
0.7373	0.896337
0.7948	1.08519
0.7863	0.603496
0.7552	0.850207
0.7559	0.877175
0.7853	0.918573
0.759	0.629651
0.7872	1.04305
0.7794	0.584653
0.7773	0.916772
0.7828	0.921894
0.7967	0.94838
0.7707	0.876962
0.7551	0.6368
0.7389	0.645456
0.76	0.918996
0.8128	0.724219
0.8047	1.02753
0.8086	1.14574
0.7666	0.731671
0.7238	0.823253
0.7935	0.529348
0.7829	0.796693
0.8147	0.708581
0.8	1.05669
0.7412	0.706802
0.7431	0.616735
0.796	1.02868
0.7976	0.65513
0.8207	0.794178
0.7763	0.824633
0.8024	0.902666
0.7507	0.75771
0.7966	0.904922
0.8325	0.716798
0.7574	0.754563
0.8095	0.749528
0.822	0.948095
0.829	0.937894
0.8271	0.843728
0.7729	0.801023
0.7825	0.73997
0.8289	0.785045
0.8219	0.799796
0.8492	0.754248
0.7652	0.761082
0.7699	0.801037
0.8243	0.916346
0.8361	0.953363
0.8098	0.811586
0.7949	0.795
0.8201	0.827677
0.7801	0.776975
0.7837	0.793784
0.7868	0.785412
0.8333	0.763985
0.7947	0.786393
0.8758	0.753094
0.847	0.832767
0.8631	0.74301
0.8424	0.950068
0.8017	0.7928
0.8291	0.801624
0.8083	0.813562
0.872	0.996906
0.835	0.838888
0.8869	0.732084
0.8162	0.821247
0.8858	0.973996
0.8928	1.11203
0.8957	0.791575
0.8713	0.966044
0.8976	1.14228
0.8101	0.811151
0.8118	0.814973
0.8471	0.74519
0.8636	0.750559
0.843	0.934405
0.8423	0.796804
0.8917	0.815202
0.8369	0.862265
0.8249	0.810461
0.9131	1.00732
0.8551	0.910833
0.9076	0.821169
0.826	0.850163
0.8732	1.0256
0.848	0.864654
0.8943	0.707311
0.8774	0.807648
0.8841	0.778166
0.8716	0.995898
0.8451	0.906656
0.8951	0.930082
0.9239	1.21663
0.8396	0.897339
0.8852	0.995233
0.9284	0.761222
0.866	0.901096
0.8737	0.737227
0.9292	0.990511
0.9245	0.804019
0.9183	0.717268
0.8751	0.997836
0.8784	0.935951
0.9145	0.959524
0.9222	0.869166
0.86	0.758919
0.8577	0.8918
0.8852	0.94074
0.8683	0.957923
0.8865	0.984038
0.8726	0.862196
0.8725	0.831096
0.9168	1.0355
0.9441	0.843051
0.9444	1.16822
0.8792	0.821982
0.9128	0.949275
0.9448	0.778561
0.9322	0.972446
0.9254	0.781776
0.8859	0.914077
0.8854	0.950576
0.9148	1.07515
0.881	0.78823
0.9241	0.81563
0.895	0.942332
0.9025	0.873588
0.8961	0.988272
0.8014	0.813091
0.8631	0.898709
0.7919	0.807773
0.8556	0.860668
0.8228	0.81149
0.8519	0.85701
0.8496	0.842176
0.868	0.854702
0.8379	0.839058
0.8831	0.943342
0.825	0.735514
0.8592	0.858569
0.8085	0.763499
0.8679	0.851887
0.896	0.893932
0.8249	0.783236
0.8921	0.857401
0.8942	0.804779
0.8281	0.763249
0.903	0.893752
0.8957	0.816829
0.9186	1.03399
0.8397	0.832015
0.9217	0.91156
0.8358	0.932554
0.9197	1.04894
0.8543	0.791555
0.8417	0.947285
0.9272	0.918552
0.9427	1.0669
0.856	0.900019
0.9142	0.859057
0.8963	0.897223
0.8815	0.944624
0.8923	0.903679
0.9333	1.03955
0.9367	0.806282
0.9627	0.840596
0.9644	0.936301
0.8717	0.803069
0.871	0.925916
0.943	0.99099
0.9543	0.828503
0.9218	0.935922
0.8852	0.788269
0.8711	0.956237
0.8759	0.852046
0.9494	1.04197
0.9714	1.0644
0.9469	1.03472
0.9282	0.927357
0.8925	0.967974
0.9287	0.939746
0.9485	0.940896
0.9274	0.927169
0.9075	0.94272
0.9531	1.02671
0.9775	1.05126
0.912	0.982679
0.9375	0.950476
0.972	0.863357
0.9856	1.02834
0.9498	1.01767
0.9288	0.938627
0.9431	0.948207
0.912	0.80828
0.9545	0.945739
0.9113	0.983864
0.9386	0.933825
0.9982	1.11365
0.9543	0.995712
0.9382	0.936781
0.9923	0.869593
0.9726	1.09802
1.0136	1.21629
0.9986	1.15843
0.9512	0.962814
0.9268	0.975756
0.9385	0.923485
1.0204	0.828598
1.0046	0.997505
1.0062	0.891398
1.0156	0.821288
1.019	1.04512
0.9699	0.92817
0.9407	0.981192
1.0092	0.977604
1.0002	1.13073
0.9449	0.976951
0.9543	0.950541
0.996	1.08228
0.9731	0.96714
0.957	0.942954
0.9473	0.964226
0.951	0.92751
1.0223	1.20053
0.9853	0.977683
1.0254	1.05226
0.9909	0.979631
1.0262	1.05031
0.8979	0.915854
0.8254	0.842509
0.8674	0.815119
0.9124	0.902678
0.8664	0.779261
0.8724	0.764787
0.9311	0.971449
0.8922	0.788935
0.8554	0.961871
0.854	0.876013
0.8727	0.911649
0.9442	0.897164
0.8715	0.984191
0.9379	0.929484
0.9	0.915767
0.9438	0.884553
0.9104	0.878952
0.8766	0.785541
0.9571	1.01074
0.9131	0.857004
0.9186	0.966641
0.9738	0.853879
0.9658	1.02143
0.9073	0.846892
0.9274	0.954079
0.9529	0.916735
0.9508	0.912023
0.9486	0.949676
0.8958	0.784962
0.9572	0.895918
0.9712	1.0699
0.9982	1.17359
0.9115	1.00298
0.9587	0.955204
0.9144	1.04439
1.0044	0.886425
0.9179	0.8508
0.9638	0.974354
0.9672	0.981402
1.0082	0.906637
0.9398	0.916253
0.9529	0.977068
0.9148	0.867798
1.0027	0.961677
0.9266	0.961289
0.935	0.98899
1.0092	0.885533
1.0121	1.11508
0.9836	0.979145
0.9705	0.968806
0.9536	0.933606
0.9507	0.890244
0.9906	0.990829
0.9979	0.971465
0.9356	0.890929
1.0218	1.03941
1.0158	0.897828
0.9438	0.820591
1.0021	0.978987
0.9653	0.947736
0.9878	0.964493
0.9681	0.9948
1.011	1.13205
1.0378	1.05422
0.9866	0.98317
1.015	1.09426
1.0335	0.926936
0.9772	0.965883
0.9924	1.01129
0.9813	0.998568
0.9747	0.925561
1.0246	1.11978
1.0326	1.04174
0.969	0.923356
0.9807	1.00215
0.9953	0.997963
0.9776	0.987468
0.9951	0.979755
0.9997	0.976424
1.0038	0.974753
1.0428	0.920811
0.9764	0.934843
1.0172	1.09459
1.0095	0.966252
1.0447	0.888654
1.059	1.25679
1.0193	1.01593
1.008	0.983858
1.0272	1.07206
1.0812	0.955381
1.0505	1.1647
0.9901	0.960329
1.0719	1.20763
1.0642	0.935451
1.0932	1.07302
1.0761	1.06735
1.1092	0.871142
1.0769	1.03299
1.1031	1.20458
1.0214	1.14325
0.3341	0.6312
0.3867	0.681954
0.3352	-0.126156
0.3245	0.541875
0.3852	0.19604
0.3789	0.672596
0.3807	0.481192
0.3656	-0.162918
0.4084	0.839089
0.3233	0.724337
0.3456	0.202499
0.3894	0.926276
0.3934	0.624353
0.3696	0.267511
0.3342	0.917653
0.3283	0.78055
0.3324	0.742146
0.3898	-0.111069
0.3783	0.617998
0.3939	0.777693
0.4087	1.05021
0.399	0.84669
0.3828	0.316062
0.3977	0.761861
0.3538	0.952533
0.3782	0.621355
0.395	0.948376
0.4083	0.958513
0.4175	0.516453
0.3578	0.880096
0.3542	0.618905
0.4261	0.971476
0.4094	0.584365
0.3694	1.04482
0.3674	0.832801
0.4545	-0.0631753
0.4333	0.957471
0.4392	0.86061
0.4392	0.972176
0.3967	0.872807
0.3962	1.1074
0.4845	1.04749
0.4156	0.216933
0.5052	0.368134
0.4941	1.13403
0.5057	0.636314
0.4811	0.177569
0.4838	0.926002
0.4833	0.721167
0.4543	0.332223
0.3385	0.629491
0.3807	0.208982
0.3815	0.268769
0.3937	0.694966
0.3808	0.168865
0.3546	0.752958
0.4067	0.710516
0.3556	0.0715177
0.3247	0.585557
0.353	0.812416
0.3646	0.353187
0.3863	0.381348
0.3922	0.462111
0.3203	0.153104
0.3685	0.819292
0.4062	0.56314
0.4244	0.646514
0.4231	0.672655
0.3548	0.50701
0.3979	0.840089
0.359	0.827703
0.3947	0.260515
0.4265	0.679723
0.3444	0.334673
0.3979	0.441582
0.436	0.598227
0.3469	0.707174
0.3638	0.459449
0.4384	0.854933
0.4202	0.809945
0.4414	0.670675
0.4043	0.433877
0.4283	0.317388
0.4442	0.58488
0.421	0.792126
0.4265	0.371532
0.4188	0.773265
0.4411	0.334628
0.4723	0.616951
0.4561	0.578465
0.4262	0.78955
0.4635	0.833249
0.4219	0.848545
0.4282	0.218195
0.4183	0.474988
0.4801	0.624816
0.4341	0.875006
0.5203	0.684684
0.4884	0.510463
0.5221	0.826834
0.3192	0.257437
0.3406	0.345933
0.3151	0.306612
0.3025	0.208288
0.349	0.371308
0.3488	0.298082
0.3753	0.41939
0.382	0.386202
0.3417	0.289963
0.395	0.346418
0.3945	0.36897
0.4055	0.369406
0.3701	0.409533
0.3722	0.370622
0.3224	0.222757
0.3719	0.272755
0.3336	0.494471
0.3944	0.473855
0.3306	0.348423
0.3835	0.436945
0.3871	0.338648
0.4199	0.431564
0.3894	0.315555
0.3366	0.427448
0.3955	0.413558
0.4369	0.470798
0.3895	0.455962
0.368	0.442155
0.4147	0.391564
0.3554	0.532188
0.4242	0.398796
0.4214	0.449884
0.3715	0.467032
0.4097	0.367098
0.4449	0.439955
0.3779	0.26192
0.4705	0.439985
0.4452	0.41899
0.4198	0.467575
0.4839	0.491498
0.4613	0.462341
0.4694	0.484663
0.4543	0.466184
0.4134	0.437443
0.4578	0.45514
0.4608	0.468484
0.464	0.468
0.5113	0.593722
0.4382	0.48921
0.4948	0.515526
0.2116	0.179797
0.2461	0.252811
0.2516	0.248085
0.2161	0.273959
0.2313	0.268687
0.2565	0.251087
0.2152	0.239076
0.2648	0.244512
0.222	0.204116
0.262	0.284429
0.2753	0.282432
0.228	0.270748
0.2326	0.271166
0.2794	0.255453
0.2735	0.289918
0.2312	0.259368
0.2426	0.259174
0.2623	0.24528
0.2234	0.212706
0.2565	0.259088
0.2426	0.235338
0.2321	0.264368
0.2065	0.269441
0.2187	0.205247
0.2062	0.170817
0.2142	0.212307
0.2094	0.226125
0.2273	0.239072
0.2794	0.241311
0.2103	0.296268
0.2223	0.262232
0.2732	0.276447
0.2776	0.326486
0.2966	0.320291
0.282	0.277263
0.2238	0.300159
0.2468	0.248469
0.2528	0.25706
0.2456	0.223401
0.2342	0.204567
0.2332	0.20521
0.2702	0.248895
0.274	0.290246
0.3003	0.353178
0.2617	0.260477
0.2113	0.261473
0.2399	0.260905
0.2043	0.298737
0.2728	0.278448
0.2267	0.192967
0.1745	0.0657526
0.2385	0.247826
0.1913	0.213321
0.2281	0.227905
0.2181	0.20056
0.2017	0.257668
0.178	0.202308
0.1826	0.178015
0.1713	0.140192
0.1648	0.0760748
0.25	0.231078
0.2239	0.229621
0.1998	0.264714
0.2598	0.295839
0.2268	0.229933
0.1721	0.224995
0.2607	0.250184
0.1803	0.092141
0.1706	0.138077
0.2012	0.149796
0.2055	0.244925
0.1801	0.262457
0.2438	0.241499
0.2274	0.230296
0.1726	0.270343
0.2455	0.252559
0.2501	0.25219
0.1855	0.159743
0.2209	0.207239
0.241	0.252767
0.1918	0.18337
0.192	0.20722
0.1878	0.145507
0.1685	0.107191
0.2036	0.206198
0.2161	0.201424
0.2172	0.22404
0.1906	0.253925
0.255	0.291826
0.2172	0.219403
0.2278	0.230932
0.1709	0.172573
0.2696	0.273609
0.2609	0.242516
0.2051	0.255878
0.2467	0.270797
0.1845	0.18851
0.2011	0.21946
0.2528	0.268703
0.2088	0.210185
0.2393	0.259362
0.1607	0.184383
0.2249	0.219156
0.2073	0.168885
0.2305	0.230532
0.191	0.162428
0.216	0.195623
0.1704	0.11455
0.2317	0.228749
0.2245	0.216711
0.2207	0.214509
0.1493	0.0291616
0.1625	0.127272
0.214	0.211495
0.1781	0.128944
0.1935	0.187321
0.2486	0.261317
0.1689	0.212562
0.1753	0.10263
0.1538	0.279867
0.1572	0.147601
0.1603	0.171323
0.2201	0.214526
0.2421	0.232743
0.2214	0.222107
0.2042	0.246601
0.1738	0.264495
0.2237	0.213468
0.2428	0.268844
0.1623	0.0800343
0.2138	0.19113
0.2274	0.227086
0.2328	0.229222
0.1998	0.198098
0.2111	0.223482
0.1857	0.236391
0.2039	0.185375
0.2448	0.223251
0.1888	0.108716
0.186	0.251054
0.1691	0.255824
0.2347	0.23957
0.165	0.240207
0.2517	0.218393
0.2485	0.221057
0.1708	0.0838683
0.2008	0.183798
0.2036	0.147403
0.2344	0.234083
0.2094	0.218595
0.224	0.221926
0.2054	0.199749
0.188	0.2317
0.2369	0.257983
0.1651	0.161293
0.1859	0.191362
0.1586	0.231471
0.1777	0.093312
0.2038	0.171331
0.1872	0.174151
0.2138	0.240362
0.163	0.10793
0.1909	0.156773
0.1894	0.159056
0.2063	0.230042
0.2243	0.22358
0.1608	0.184665
0.1845	0.157309
0.2132	0.1987
0.2347	0.237826
0.2287	0.230817
0.1868	0.156581
0.1885	0.200443
0.2184	0.229338
0.2422	0.258128
0.1884	0.223624
0.1949	0.179531
0.1901	0.230352
0.2068	0.21708
0.1793	0.147986
0.2355	0.244162
0.2295	0.229922
0.1554	0.0674962
0.219	0.211621
0.2404	0.268166
0.2471	0.271655
0.2286	0.225191
0.2446	0.248374
0.1596	0.279569
0.1698	0.142519
0.2382	0.227089
0.2383	0.257224
0.2024	0.23861
0.2417	0.215937
0.1581	0.0855488
0.2408	0.264996
0.1693	0.16356
0.1968	0.159101
0.2354	0.243218
0.2231	0.218166
1.211	0.795202
1.2032	1.32554
1.185	0.954592
1.2319	1.29019
1.2223	1.1403
1.249	1.31716
1.2657	1.1657
1.2493	1.14802
1.2549	1.32243
1.2673	1.12764
1.2221	1.07733
1.2227	1.34292
1.2224	0.941297
1.254	1.36969
1.2262	1.089
1.281	1.41931
1.265	1.02824
1.2933	1.55518
1.2791	0.736647
1.3156	1.69491
1.3136	1.48101
1.3218	0.959761
1.343	1.46617
1.3188	1.05304
1.2556	1.1161
1.3058	1.65713
1.341	1.16894
1.2892	1.815
1.2823	1.39395
1.3528	1.68825
1.2879	1.71571
1.3222	1.45338
1.3247	1.42639
1.3391	1.53098
1.3317	1.32453
1.3334	1.37166
1.3758	1.41007
1.3308	1.61795
1.3832	0.925604
1.3324	1.37216
1.3748	1.16982
1.3646	1.34504
1.3843	1.82096
1.3716	1.0992
1.3452	1.6548
1.3483	0.863743
1.3851	1.8536
1.3442	1.39184
1.4202	1.33983
1.4046	1.1706
1.3363	1.79947
1.2123	1.66143
1.1886	1.57849
1.1557	1.04151
1.1504	1.04538
1.242	1.25549
1.1649	1.18525
1.2346	1.34236
1.2629	1.26307
1.2397	1.33119
1.2102	1.00292
1.2588	1.12874
1.2901	1.1952
1.2046	0.928612
1.2758	0.976059
1.2527	1.43162
1.3062	1.19665
1.2416	1.62198
1.2796	1.57106
1.2817	1.28061
1.3085	1.111
1.2954	1.62675
1.2861	1.56318
1.2739	1.71874
1.2684	1.53435
1.3134	1.64756
1.3242	1.5684
1.271	1.32055
1.2719	1.34525
1.2619	1.76141
1.2693	1.61852
1.315	0.863771
1.3091	1.67797
1.309	0.838385
1.3622	1.34452
1.3018	1.56842
1.3744	1.21597
1.3184	1.19408
1.3345	1.65259
1.3484	1.69928
1.3933	1.38972
1.3337	1.02119
1.31	1.00122
1.3487	1.42581
1.3232	1.18512
1.3652	1.15442
1.3545	1.77003
1.3638	1.53118
1.3694	1.72154
1.3706	1.63694
1.3901	1.22508
1.3418	1.45997
1.1751	1.59547
1.2117	1.37357
1.196	0.697823
1.233	1.26349
1.216	1.64223
1.1392	1.3586
1.1818	1.17237
1.2183	1.23288
1.2351	1.13935
1.2219	1.21133
1.1983	1.04259
1.2008	1.27413
1.2272	1.27246
1.1803	1.52741
1.2606	1.2741
1.251	1.37456
1.1965	1.15871
1.2465	1.07319
1.2856	1.23317
1.2858	1.35663
1.232	1.0345
1.2959	1.21801
1.3112	1.37882
1.2415	1.58649
1.2672	1.27114
1.2863	1.02589
1.3085	1.28594
1.2573	1.03923
1.2858	1.52381
1.3301	1.25684
1.2872	1.48111
1.2686	1.35136
1.2818	1.28458
1.2663	1.6431
1.2911	1.45459
1.3699	1.34915
1.2832	1.29042
1.3549	1.46449
1.3312	1.44846
1.3568	1.31758
1.327	1.1229
1.3264	1.56071
1.3151	1.22289
1.3844	1.38575
1.3741	1.46448
1.3638	1.36232
1.3951	1.43454
1.3573	1.4427
1.4103	1.42765
1.4149	1.41989
1.376	1.47261
0.6114	0.731063
0.6972	0.667726
0.7021	0.762817
0.6701	0.684147
0.617	0.659312
0.6826	0.688135
0.6476	0.58048
0.658	0.605534
0.6309	0.741609
0.6605	0.61792
0.6916	0.680406
0.6928	0.694237
0.7059	0.648368
0.6586	0.742191
0.6483	0.631066
0.67	0.661524
0.6804	0.666133
0.686	0.697045
0.7152	0.683734
0.7159	0.627686
0.7076	0.705816
0.6436	0.667842
0.6408	0.697109
0.6572	0.636952
0.6804	0.659344
0.6391	0.750284
0.6438	0.753562
0.6453	0.736391
0.7014	0.698015
0.6981	0.713173
0.7286	0.67205
0.6703	0.684796
0.6792	0.65365
0.6625	0.590422
0.7203	0.723668
0.6543	0.75516
0.7355	0.834391
0.6888	0.671449
0.7498	0.846803
0.7226	0.760866
0.7309	0.833111
0.7224	0.774829
0.6675	0.556385
0.7322	0.705317
0.745	0.780234
0.6943	0.672752
0.7104	0.709655
0.7549	0.649689
0.6917	0.682458
0.6861	0.64427
0.7171	0.685061
0.7635	0.65685
0.691	0.699401
0.7438	0.769201
0.7144	0.71318
0.6811	0.716454
0.7708	0.742837
0.6989	0.706818
0.7674	0.739538
0.7756	0.745931
0.6836	0.789475
0.7618	0.843168
0.7435	0.70933
0.7366	0.72382
0.7198	0.72078
0.7568	0.805145
0.6927	0.698798
0.7316	0.719738
0.7859	0.653524
0.7202	0.731319
0.6956	0.715543
0.7475	0.78468
0.7491	0.803068
0.7033	0.681239
0.7114	0.657346
0.7641	0.750086
0.8112	0.814958
0.791	0.77099
0.7362	0.900416
0.8122	0.814403
0.8119	0.810121
0.7921	0.817277
0.8052	0.794811
0.7483	0.87751
0.8092	0.802882
0.7586	0.656694
0.8283	0.810282
0.8414	0.832768
0.7859	0.877936
0.7553	0.901928
0.8259	0.830897
0.761	0.821629
0.7907	0.792595
0.8234	0.813975
0.8097	0.83594
0.8378	0.799982
0.7675	0.866035
0.7749	0.788097
0.8191	0.818207
0.8087	0.774551
0.8565	0.949355
0.8542	0.925995
0.8244	0.824703
0.7824	0.803203
0.8152	0.802468
0.8382	0.774725
0.8546	0.807557
0.871	0.842483
0.8686	0.981851
0.8611	0.87125
0.8304	0.834826
0.8705	0.930805
0.8178	0.853802
0.7836	0.773574
0.8518	0.876616
0.8781	0.981121
0.84	0.854313
0.8843	0.768206
0.8108	0.743469
0.8067	0.896009
0.8222	0.847617
0.8872	0.864649
0.8672	0.821316
0.8675	0.949389
0.8181	0.878157
0.8168	0.855337
0.8593	0.874668
0.8486	0.842766
0.8043	0.832777
0.8304	0.85318
0.8331	0.872288
0.89	0.904322
0.8746	0.899242
0.8562	0.844545
0.8659	0.89167
0.8057	0.904095
0.8076	0.835094
0.8307	0.841854
0.8134	0.901287
0.8945	0.84675
0.8714	0.7801
0.8734	0.880027
0.8849	0.868034
0.9055	0.795087
0.882	0.912888
0.818	0.845908
0.8705	0.830113
0.8585	0.855611
0.9119	1.00131
0.9001	0.924508
0.9505	1.0043
0.8973	0.957275
0.8931	0.850271
0.943	0.937635
0.9216	0.864119
0.9132	0.947167
0.9165	0.961752
0.9376	0.907271
0.8957	0.956538
0.908	0.798074
0.9257	0.942455
0.9029	0.948752
0.9433	0.979185
0.9094	0.84513
0.9775	1.08042
0.9618	0.953439
0.8877	0.84643
0.9547	0.954926
0.9295	0.874497
0.9362	0.918286
0.9313	0.994238
0.9036	0.803656
0.9029	0.872314
0.9325	0.988829
0.9367	1.00639
0.9698	0.962501
0.9562	0.947476
0.931	0.912142
0.9817	1.04173
0.9072	1.02852
0.9595	0.964999
1.0001	1.08212
0.9959	0.963571
0.9809	1.0493
0.9482	0.970815
0.9234	0.826708
0.9974	1.00837
0.9138	0.800942
0.9919	1.0746
0.9249	1.02063
0.9791	0.978184
0.9904	1.09726
0.9706	0.991
0.9532	0.97761
0.942	0.992273
0.9412	0.898056
0.9314	1.05373
0.9793	0.928396
0.9995	1.09634
1.0037	1.02315
0.9655	0.979984
0.9389	0.852619
0.9549	0.92579
0.9705	0.976098
1.0118	1.013
0.9838	1.00818
0.9598	1.02355
0.98	0.989848
1.0278	0.910348
0.9449	0.814306
1.0147	0.988791
0.9609	0.950699
0.9727	0.955228
0.9901	1.03958
0.969	0.929419
1.002	1.08874
1.0369	1.09609
1.0415	1.0186
0.9729	1.03996
0.9994	1.01156
0.9673	0.890367
0.9957	1.00154
1.0167	1.09448
1.0424	0.927728
0.9998	1.01062
0.9383	1.11773
1.0156	1.01442
0.946	1.03151
0.949	1.05967
1.0312	1.01798
1.0098	1.04448
1.0144	0.978419
1.0406	1.01604
1.0166	1.05162
1.0314	0.989411
0.9905	1.05974
0.9967	1.14669
1.0536	1.07993
0.9984	0.889979
1.0008	1.14451
1.0164	1.03333
1.0181	1.00764
0.9717	0.854148
0.9837	1.10924
1.0565	1.08012
1.0554	1.06271
0.9948	1.15891
0.9856	1.15858
1.0544	1.04745
1.0144	1.1053
1.0144	1.06171
0.9921	0.83596
1.0028	1.04182
1.0028	1.10141
1.0504	1.10531
1.0168	0.897363
1.026	1.01937
1.0423	0.95435
1.0435	0.939284
1.0163	1.13229
1.0134	1.16182
0.9951	0.925459
0.9983	0.893737
1.0583	1.05584
1.0121	1.11268
1.0177	0.953796
1.0505	1.06149
1.089	1.09248
1.0394	1.13484
1.0453	1.09809
1.0093	1.07006
1.0709	1.07268
1.082	1.06315
1.0725	1.08548
1.0493	1.0999
1.0568	1.13832
1.0979	1.12389
1.0546	1.08686
1.0693	1.06093
1.085	1.09978
1.0869	1.07945
1.0617	1.05815
1.0943	1.02813
1.0329	1.08954
1.1183	0.990529
1.0383	1.07574
1.0862	1.10491
1.1304	1.03429
1.0396	1.1601
1.1248	1.24281
1.0729	1.08805
1.0973	1.08726
1.0864	1.09088
1.1286	1.11907
1.0942	1.08917
1.0647	1.05887
[truncated: 1,620 more rows]

## Sheet: Figure 5b
Ground-truth	Prediction
2.6824	3.13585
2.3577	2.28261
2.3468	2.04817
2.7648	3.27199
2.3615	2.18554
2.7129	2.82595
2.5708	2.56229
2.4768	2.3987
2.2896	2.36921
2.3091	2.25762
2.4666	2.39026
2.6149	2.68454
2.6356	2.59997
2.6291	2.95174
2.6224	1.65522
2.3285	2.31878
2.2661	2.56788
2.5708	2.45286
2.5513	2.6774
2.6059	2.50768
2.4458	2.34658
2.4139	2.43878
2.6136	2.58737
2.257	2.13225
2.2929	2.3234
2.3756	2.34654
2.5622	2.51719
2.5907	2.24635
2.5812	2.58366
2.6139	2.67145
2.6794	2.79826
2.2385	2.1731
2.5675	2.55648
2.4976	2.8644
2.2894	2.38321
2.4947	2.36161
2.2681	2.17656
2.4659	2.31116
2.3124	2.50448
2.1757	2.23797
2.4427	2.4275
2.6513	2.67761
2.1478	2.10992
2.5703	2.57331
2.6211	2.65729
2.4351	2.45401
2.2199	2.20166
2.197	2.27186
2.1362	2.19235
2.1847	2.19346
2.481	2.47809
2.3408	2.35633
1.9104	1.81904
1.8398	1.85276
1.8804	2.08239
1.702	1.61019
1.2712	1.36786
1.6853	1.75107
1.6237	1.72946
1.2196	1.25398
1.5367	1.46617
1.4753	1.45608
1.3722	1.49223
1.2535	1.13099
1.392	1.41423
1.2801	1.2799
0.9503	1.05653
0.8745	0.984735
0.9023	0.990672
1.1716	1.15653
1.0719	1.04747
1.2503	1.25772
0.8283	0.65034
0.9179	0.956594
1.155	1.15598
0.8939	0.95549
1.2276	1.22654
0.9348	0.967761
0.9111	0.880653
1.0773	1.08134
0.7682	0.728034
1.1152	1.06511
1.0225	1.01705
1.0287	1.00693
1.1533	1.18568
0.7732	0.776469
1.058	1.03563
0.7971	0.795676
0.8752	0.902932
1.0935	1.03685
0.7013	0.719993
0.8072	0.87157
0.7675	0.737638
0.6219	0.603329
0.8896	0.763495
0.7343	0.701029
0.325	0.323255
0.2649	0.266947
0.0833	0.123636
8.9182	9.3238
8.5951	8.63244
8.826	8.96738
8.9082	8.36759
8.9974	9.16078
8.9556	8.76825
8.907	8.83674
8.6467	9.2818
8.5588	8.94981
8.493	7.8222
8.526	8.30896
8.5399	8.25644
8.8331	8.7573
8.7217	8.59235
8.6258	8.41285
8.7583	8.75972
8.7677	8.72993
8.5345	8.72318
8.6189	8.61701
8.638	8.6718
8.6742	8.69279
8.6918	8.6906
8.3287	8.23254
8.201	8.44926
8.2974	8.44241
8.2038	8.34897
8.5899	8.56937
8.4998	8.50434
8.455	8.44291
8.1177	8.38694
8.4287	8.44415
8.4375	8.43794
8.4974	8.50779
8.4193	8.42801
8.423	8.43793
7.9449	7.93338
8.1058	8.29096
8.1741	8.09935
8.3656	8.37914
7.9187	7.82643
8.0466	7.89383
8.0099	7.76582
7.9736	7.86922
7.9087	7.86464
8.1363	8.13704
7.967	8.05361
7.9261	7.93005
7.9478	8.06306
7.7866	7.79833
7.679	7.72925
7.8939	7.87895
7.6833	7.70246
7.6503	7.64348
7.9039	7.58115
8.0662	8.30727
7.8968	8.28055
7.5931	7.60271
7.6135	7.57411
7.762	7.85161
7.8001	7.68706
7.5954	7.6482
7.7805	8.00032
7.5406	7.38587
7.5068	7.37144
7.7424	8.01815
7.7702	7.7656
7.6494	7.87595
7.5196	7.51838
7.8377	7.65294
7.786	7.5139
7.4692	7.69903
7.4857	7.52799
7.8077	7.9457
7.8167	8.01034
7.7734	7.34047
7.7005	8.06183
7.4147	7.5752
7.3214	7.22222
7.3702	7.68339
7.6121	8.04077
7.3541	7.15277
7.3425	6.85033
7.6334	8.14379
7.3581	7.58863
7.2636	7.22986
7.5225	7.02266
7.5717	7.57821
7.6411	7.84048
7.5882	8.04241
7.5659	7.16695
7.5605	7.77841
7.5612	7.7341
7.5032	7.63697
7.346	7.73554
7.568	7.98276
7.1553	6.99366
7.2722	7.75018
7.3002	7.03177
7.3173	6.89286
7.116	6.85876
11.7151	11.5866
12.0248	11.6884
11.7066	11.8668
11.8908	11.9899
12.0191	12.0314
11.6865	11.4612
11.9357	11.9274
11.6568	11.4574
11.9535	11.8254
11.8683	11.5476
11.7308	12.3442
11.5478	11.9527
11.5559	11.4803
11.7891	11.6248
11.6426	12.1481
11.5062	12.0716
11.6362	11.2235
11.4232	11.7221
11.4428	11.2698
11.3789	11.5553
11.7273	11.4377
11.8018	11.9897
11.6859	11.7153
11.7448	11.5086
11.6253	11.7542
11.4226	11.6783
11.6188	11.6575
11.7046	11.5942
11.3529	11.3981
11.4657	11.4782
11.5116	11.6639
11.5575	11.6832
11.3153	11.0465
11.6856	11.6746
11.4292	11.5712
11.2903	11.5736
11.3961	11.1292
11.4614	11.6325
11.5672	11.4655
11.3546	11.1262
11.2264	11.123
11.5133	11.38
11.244	11.0769
11.1303	11.0905
11.0599	11.1102
11.2382	11.5016
11.2614	11.0041
11.2232	11.2608
11.1952	11.3618
11.2886	11.4355
10.9808	10.9301
11.23	11.1601
11.308	11.2808
11.3005	11.2216
10.9995	11.3784
10.9781	10.6637
11.2119	11.1905
11.0161	11.361
11.1043	10.8807
11.0536	11.223
10.9709	11.0258
11.1211	11.04
11.3302	11.3081
11.277	11.2785
11.2432	11.2572
11.2999	11.2983
10.9036	10.6462
11.3321	11.3905
10.919	10.7325
11.0461	11.0551
11.2971	11.2774
11.0931	11.1055
10.8938	10.6308
11.1206	11.1257
11.0635	11.0731
11.1607	11.1932
11.2111	11.2342
10.8843	10.9756
10.9532	10.9706
11.1082	11.1318
10.8447	10.7036
11.14	11.1461
10.8464	10.8923
10.7977	10.906
10.8982	10.8801
10.9048	10.8644
10.8131	10.8208
11.2286	11.3275
11.103	10.92
11.1393	11.4626
11.146	10.9634
10.8515	10.72
11.1044	10.6401
10.9275	11.0141
11.1679	11.2712
10.8694	11.0821
10.7521	10.8415
10.7044	10.7154
10.6924	10.5852
11.0877	10.8524
13.3061	13.7054
13.5471	13.4369
13.3112	13.1995
13.5818	13.921
13.4978	13.7547
13.204	13.1448
13.2003	12.9552
13.2811	12.9365
13.1486	12.6434
13.2136	12.7432
13.0073	12.8431
13.0302	12.681
13.4042	13.4104
13.0622	13.6258
13.1431	13.4499
13.1758	13.3279
13.3775	13.3064
13.1296	13.1784
12.9979	13.173
12.9784	12.8834
13.2385	12.9618
12.9778	12.8543
13.0324	12.7002
13.1593	13.4155
13.0615	12.8287
13.2217	13.0989
13.1076	13.4831
12.8535	13.193
12.9337	13.2991
13.1335	13.3398
13.2655	13.0377
13.1469	12.9255
13.0182	12.6287
13.1639	13.501
13.0802	12.9762
12.9873	12.4098
12.9135	13.7827
13.1703	12.8334
13.0053	13.4528
13.0716	12.6142
12.8906	12.4477
12.908	13.4726
12.8581	12.5143
12.7435	11.9547
12.8158	12.831
12.9422	13.0892
13.1931	13.5443
13.0132	13.3001
13.1334	13.0742
12.8288	13.2751
12.8508	12.9251
13.1873	13.4443
13.1071	13.3166
13.1948	12.9502
12.7802	12.7256
13.113	12.8475
13.0122	13.2286
12.8334	13.091
13.1718	12.9629
12.7863	13.0599
13.2153	12.9005
13.2059	13.4246
12.9485	13.1037
13.0191	12.7492
13.0981	13.1373
12.9495	12.9572
12.8858	12.7671
13.199	13.2589
12.9375	12.9873
12.7308	13.2531
13.1572	13.1701
13.173	13.1907
13.1236	13.1131
12.7731	13.0778
13.0079	12.8992
12.8879	12.9495
13.1052	13.31
13.0475	12.9612
13.0152	12.9511
13.0944	13.1608
12.718	12.4621
13.0559	12.9407
12.9483	12.9353
13.1084	12.7241
13.0856	12.8296
12.7071	12.5695
13.1653	12.9312
12.9391	12.8552
13.112	13.3031
12.7143	12.7557
12.7627	12.7582
12.9696	12.9044
12.8195	12.711
13.0372	13.3124
12.9745	13.0254
13.0587	12.695
12.9888	13.373
13.0908	13.5118
13.0259	13.3692
13.0931	13.2879
14.5639	14.1147
14.3268	14.9503
14.3249	13.7805
14.4265	13.978
14.3229	14.7375
14.5492	14.4996
14.4061	14.6608
14.3682	14.6101
14.539	14.3501
14.5283	14.8894
14.3927	14.8421
14.3566	14.731
14.5027	14.4104
14.4428	14.1195
14.2308	14.1643
14.332	14.6283
14.6143	14.4595
14.3674	14.5816
14.4227	14.4791
14.4676	14.5003
14.5245	14.4128
14.1805	14.5202
14.2769	14.1254
14.6255	14.7484
14.2314	14.3396
14.5168	14.6187
14.3773	14.3716
14.5637	14.3414
14.1981	14.4582
14.2238	14.2006
14.6214	14.3166
14.3446	14.2957
14.5823	14.61
14.4751	14.1246
14.4475	14.2256
14.4472	14.3691
14.231	14.1963
14.329	14.2334
14.4495	14.6688
14.3422	14.39
14.4448	14.6795
14.4975	14.4168
14.215	14.2096
14.2218	14.2237
14.2664	14.2382
14.4754	14.0788
14.266	14.5122
14.3317	14.155
14.2968	14.5027
14.2833	14.5392
14.383	14.0399
14.3559	13.9835
14.4018	14.3124
14.5253	14.5634
14.3098	14.5167
14.1723	13.9565
14.3015	14.2047
14.3396	14.588
14.4397	14.1098
14.5142	14.7232
14.2384	14.5312
14.5468	14.3208
14.2961	14.4001
14.2395	14.3787
14.2715	14.4184
14.5673	15.1371
14.5207	15.0482
14.1873	14.4459
14.5419	14.8942
14.4368	13.9317
14.5625	14.9548
14.6175	14.1569
14.5855	14.312
14.5508	14.8464
14.4498	14.5353
14.2384	13.8077
14.1506	14.514
14.5214	15.0805
14.2822	14.6303
14.2468	14.3865
14.1217	14.2421
14.5537	15.3975
14.5163	14.6313
14.3701	15.1329
14.2066	14.2541
14.5719	15.1415
14.2303	13.975
14.3363	14.0157
14.2839	14.5274
14.1788	14.5187
14.5256	14.314
14.2224	14.2694
14.4508	14.4455
14.3453	14.33
14.3514	14.196
14.3178	14.3955
14.5804	14.8127
14.4889	14.2746
14.1246	14.1395
14.6048	14.8417
7.9181	7.98736
7.999	8.57036
7.987	8.12019
7.5805	7.47923
7.1929	6.53645
7.1253	6.96627
6.6845	6.82945
6.6657	6.33792
6.1969	6.35011
6.524	6.44955
6.1355	6.24235
6.3735	6.17786
6.4289	6.59063
6.0616	6.07426
5.6094	5.35266
5.8086	5.69913
5.5198	5.54097
5.6786	5.74623
5.3862	5.36149
5.5933	5.60779
5.7982	5.94998
5.7479	5.88178
5.3864	5.35235
5.7702	5.77931
5.3243	5.57292
5.144	5.13965
4.7168	4.74905
4.9866	5.00333
4.9581	4.91268
5.0291	5.06094
4.6651	4.38422
4.6223	4.55472
4.7883	4.76873
4.9003	4.95959
4.5103	4.74886
4.7543	4.65542
4.8437	4.75263
4.6506	4.88779
4.6842	5.05045
4.6052	4.63761
4.5705	4.81097
4.6772	4.54688
4.764	4.80067
4.5364	4.38109
4.7319	4.70194
4.4795	4.51564
4.7121	4.6916
4.4912	4.79048
4.5544	4.67662
4.558	4.59139
4.4953	4.66613
4.7055	4.64996
4.6844	4.61697
4.5422	4.53834
4.6155	4.55252
4.4042	4.42009
4.3588	4.36412
4.1686	4.20028
4.5475	4.57018
4.0755	4.03674
4.1017	4.34994
4.0692	4.06106
4.3693	4.2913
4.4834	4.34766
4.5313	4.69552
4.0566	4.05059
4.2394	4.36323
4.3445	4.3512
4.4632	4.41015
4.0048	4.0042
4.43	4.691
4.2437	4.16704
4.2557	4.36017
4.0084	4.02331
3.928	3.91338
4.3268	4.50136
4.2814	4.31661
3.9433	3.89692
3.9054	4.24535
4.32	4.23674
4.3059	3.55528
3.9309	4.02886
4.1295	4.04494
3.9334	3.68134
4.0503	4.05273
3.8237	3.82811
3.9566	4.35445
3.8751	3.76835
3.9002	3.69823
4.0286	3.89895
3.8355	4.11475
3.7168	3.83795
3.8968	3.86598
3.6584	3.66329
3.9698	4.18085
3.6257	3.61039
4.0479	4.18562
3.6303	4.01755
3.5846	3.79128
3.7573	3.35643
4.4037	4.36923
4.1982	4.05084
4.2686	4.37891
3.9695	3.87181
4.0284	3.78179
3.9694	4.20836
3.3895	3.44528
3.3769	2.83757
3.5782	3.58211
3.4773	4.29511
3.2825	3.54963
3.096	3.14477
3.0868	3.49264
3.2066	3.17592
2.8509	2.84554
2.8638	2.65176
2.7787	2.80541
2.7154	2.43995
2.6432	3.09487
2.4597	3.35781
2.3335	2.05086
2.6135	2.76767
2.5	2.41684
2.7068	2.56758
2.5994	2.84072
2.5525	2.53761
2.2222	2.40328
2.5434	2.53354
2.2217	2.09315
2.4704	2.42861
2.286	2.19399
2.2022	2.16363
2.1604	2.68766
2.3818	3.52301
2.4748	2.27188
2.4122	2.53666
2.3037	1.36432
2.412	2.70729
2.2616	2.01597
2.2058	2.50545
2.355	2.34323
2.2381	1.62685
2.1912	2.56938
2.5629	2.56108
2.4125	2.37046
2.1341	2.10039
2.1651	1.84451
2.2016	2.66249
2.486	2.45894
2.3191	2.33155
2.3252	2.24613
2.051	0.346053
2.3686	2.45854
2.2485	2.2781
2.0396	1.7958
2.4067	2.43667
2.1501	1.87644
2.4176	2.38934
2.266	2.18338
1.9762	1.8755
2.3841	2.14126
2.1696	2.48445
2.2145	2.19103
2.2943	1.9193
2.3812	2.02909
2.135	2.00749
2.1775	2.05607
2.1473	1.89348
2.2178	2.24354
2.284	2.32593
2.232	2.20549
1.9862	2.40773
2.3048	2.08758
2.227	2.19941
1.9372	1.54585
2.0902	2.15526
2.2512	2.2957
2.0948	1.92748
1.8494	1.96386
2.0964	2.18353
2.0429	1.74878
2.2755	1.95792
1.9905	2.06937
1.8254	1.91248
2.1996	2.18646
2.187	2.25837
1.8522	1.93518
2.0012	2.13038
2.0954	2.25156
2.0038	2.12248
2.0856	1.97298
1.9177	1.75317
1.966	2.06447
1.8468	1.70314
1.9318	1.96936
2.057	2.04804
2.1092	2.22723
1.8176	1.79798
1.6346	1.69077
1.6551	1.66035
12.2546	12.2273
12.549	12.7623
12.5007	12.3811
12.2981	12.2996
12.4863	12.6727
12.2344	12.2681
12.2339	12.2184
12.4964	12.5154
12.1179	12.0233
12.1233	12.1321
12.3953	12.3301
12.5259	12.3012
12.2384	12.235
12.2496	12.2332
12.3476	12.4483
12.1383	12.1341
12.2926	12.2486
12.1178	12.1032
12.2564	12.2745
12.0827	11.9739
12.0407	12.0516
12.3608	12.2598
12.1927	12.1919
12.0317	12.1174
12.1359	12.1486
12.3795	12.5465
11.9809	12.1416
11.9665	12.1174
12.1495	12.1326
12.0336	11.9001
12.2903	12.2303
12.2069	12.225
12.2324	12.1967
12.2282	12.2302
12.2938	12.4358
12.1997	12.1432
12.1122	12.1203
12.2317	12.1235
12.2436	12.1817
11.9103	11.9534
12.0723	12.0158
11.9763	12.0657
12.3407	12.4113
11.9262	11.8458
11.9488	12.0133
12.0282	12.065
11.8992	11.8097
11.9533	11.8882
11.8423	12.0586
12.1435	12.0901
12.3045	12.0454
12.3044	12.1618
12.0348	12.0044
12.1456	12.1615
12.2057	12.1951
12.0852	12.1128
12.1779	12.1656
12.106	12.0732
12.2331	12.1253
12.0028	12.0378
11.8395	11.7909
12.0871	12.0945
12.0114	12.013
12.2462	12.0995
12.1359	12.0257
12.136	12.1961
11.9773	12.0024
12.2385	12.3773
12.035	12.0465
12.251	12.3429
11.9647	11.9529
12.0467	12.0149
12.1605	12.2049
12.1751	12.3431
11.969	11.9626
12.0301	12.0074
11.8746	11.8125
11.7799	11.7469
11.8694	11.7975
12.1182	12.0093
12.0735	12.0046
11.8776	11.9376
12.1413	12.1734
12.2217	12.1865
11.8499	11.8972
12.115	11.995
12.2438	12.3399
11.842	11.9348
11.8552	11.7406
12.1593	12.0922
12.0547	12.0246
11.8269	11.7153
11.8623	11.8694
12.1318	12.2927
12.0518	12.128
12.0836	12.2553
11.8826	11.862
11.8377	11.8234
11.9478	11.869
11.8442	11.8466
12.231	12.2701
12.3281	12.5585
11.9858	12.1343
12.3001	12.2198
11.9286	11.806
12.3916	12.163
12.1049	12.0875
12.2205	12.0977
12.2348	12.2578
12.2829	12.1019
12.1858	12.1827
12.0306	12.0304
11.9873	12.0514
12.2675	12.4782
12.2692	12.3831
12.0094	12.0111
12.2087	12.1784
11.9289	12.0201
12.2404	12.4641
12.0228	12.0267
12.0146	12.0252
11.977	11.9674
12.1304	12.137
11.9439	11.9749
11.9167	11.8594
11.855	11.7685
12.0551	12.0441
11.9735	11.9744
12.1629	12.2094
12.1511	11.953
12.2083	12.3438
12.1429	12.2704
11.9781	11.9955
11.7709	11.7463
12.2327	11.991
11.872	11.8342
12.1054	12.281
12.0974	11.9293
11.813	11.9003
11.8117	11.7602
11.8598	11.8739
11.9053	11.8892
11.9072	11.8913
11.874	11.8678
12.0159	12.0245
12.1096	12.3182
12.0268	12.1615
11.7686	11.7926
11.6678	11.4958
11.7138	11.8211
11.7538	11.8338
12.0849	11.9781
11.6291	11.7192
12.0064	11.8606
11.779	11.7569
11.9093	11.8533
11.6406	11.6871
11.9265	11.94
12.0429	11.8235
11.8257	11.8303
11.7888	11.7813
11.6969	11.7946
11.7254	11.7025
11.741	11.749
11.701	11.6595
11.7677	11.7705
11.7214	11.7893
11.6716	11.7657
11.7151	11.7532
11.9869	11.9454
11.8427	11.903
11.9725	12.1509
11.5549	11.709
11.9671	11.9461
11.6475	11.6669
11.5249	11.6725
11.5432	11.6698
11.6134	11.6842
11.8603	11.8944
11.8278	11.7676
11.9437	12.124
11.8132	11.7539
11.6168	11.6201
11.6453	11.6439
11.92	11.9993
11.6148	11.5837
11.9729	12.2777
11.8772	11.8628
11.5539	11.5844
11.5017	11.5591
11.6933	11.7106
11.5092	11.4972
11.9213	11.8185
11.8664	12.011
11.4844	11.3771
11.9409	11.9897
11.4713	11.425
11.7449	11.5501
11.6387	11.6617
11.7974	11.9712
11.8508	11.7188
11.7939	11.8633
12.1424	12.4823
11.8172	11.8805
12.0886	12.2037
12.1236	12.2009
12.235	12.1867
12.0702	11.8319
11.9936	11.9863
12.0758	12.1246
11.9766	12.1206
11.8766	11.9516
12.1793	12.152
12.1191	11.8264
12.0589	11.8578
11.9377	11.8273
12.0303	12.2035
12.1749	12.1893
11.9932	12.1461
12.181	12.1191
12.0697	11.942
11.7299	11.7204
11.8172	11.7446
11.7838	11.729
12.1038	12.1284
12.029	12.3662
11.8345	11.7844
11.6367	11.6542
11.9816	11.9341
11.8981	11.9405
12.1015	11.773
11.7724	11.7798
11.6517	11.653
11.828	11.7536
11.9172	12.0661
11.599	11.5605
11.9458	12.0844
11.5802	11.5661
11.8456	11.7438
11.5836	11.5465
11.7669	11.818
11.5144	11.5585
11.876	11.9455
11.6585	11.6372
11.9211	12.1779
11.5245	11.6071
11.9071	12.1238
11.7901	12.0691
11.6112	11.5884
11.8715	12.0558
11.6731	11.7591
11.8413	11.5692
11.5551	11.5441
11.8199	12.0228
11.71	11.8769
11.4822	11.4841
11.6584	11.56
11.4383	11.475
11.908	11.868
11.4534	11.4219
11.8157	11.5555
11.5921	11.537
11.8587	11.6049
11.8651	11.5249
11.8948	11.8038
11.4521	11.4514
11.6924	11.5228
11.857	12.1204
11.5295	11.5192
11.777	11.4155
11.5679	11.3664
11.5384	11.5265
11.6477	11.5284
11.4959	11.501
11.4294	11.4033
11.3085	11.2766
11.6612	11.6501
11.6863	11.9299
11.5601	11.7247
11.6843	11.9642
11.4007	11.4424
11.5549	11.4801
11.4007	11.3715
11.5849	11.4992
11.4395	11.5252
11.4162	11.4774
11.6402	11.8781
11.3703	11.3266
11.687	11.7482
11.4089	11.4523
11.4736	11.3324
11.5701	11.8774
11.2979	11.2977
11.2973	11.2693
11.4369	11.4323
11.4921	11.4246
11.5978	11.8653
11.4124	11.2859
11.634	12.0934
11.4086	11.3126
11.9618	12.1679
11.5422	11.8599
11.8791	11.8593
11.9102	11.9411
11.8515	11.8747
11.6456	11.6183
11.6246	11.6343
11.8414	11.7733
11.7519	11.7652
11.9648	11.6634
11.9403	11.875
11.5362	11.6493
11.8891	11.8268
11.8409	11.7424
11.8817	12.1535
11.7885	11.7171
11.7084	11.7885
11.7922	11.7842
11.5007	11.5037
11.5256	11.5555
11.8957	12.0093
11.8998	11.6406
11.6963	11.5949
11.8837	12.1927
11.5384	11.5477
11.8642	12.2689
11.5045	11.4883
11.4486	11.5094
11.9133	12.011
11.5998	11.6119
11.8707	12.0264
11.4867	11.4884
11.7589	12.0565
11.5514	11.5019
11.7998	11.7924
11.6029	11.7382
11.4878	11.5444
11.5039	11.3952
11.5359	11.4517
11.557	11.4739
11.3731	11.3513
11.6394	11.3689
11.2794	11.2169
11.4443	11.5216
11.2561	11.2597
11.5654	11.4387
11.4511	11.3879
11.6086	11.3266
11.2838	11.2757
11.2936	11.2438
11.6628	11.5664
11.6509	11.8584
11.6276	11.4009
11.3773	11.4054
11.6536	11.7419
11.4176	11.4151
11.3313	11.3013
11.1807	11.2042
11.1897	11.1549
11.1539	11.0813
11.1485	11.209
11.43	11.3185
11.6399	11.4533
11.2999	11.3468
11.4438	11.6557
11.1346	11.0926
11.325	11.2614
11.49	11.4398
11.1994	11.1963
11.461	11.5628
11.3649	11.3915
11.1087	11.0594
11.4446	11.4191
11.1763	11.178
11.4247	11.6186
11.1459	11.1455
11.2944	11.2477
10.959	10.753
11.1626	11.1713
11.0962	11.1208
11.0065	11.1069
11.3792	11.3773
11.2278	11.2868
11.1495	11.1659
11.1318	11.1363
11.1957	11.2188
11.3384	11.2462
11.2562	11.3395
11.0866	11.0848
11.328	11.0879
11.0475	11.0386
11.2633	11.2982
10.9313	10.9406
11.0412	11.0381
10.9271	10.9579
11.2108	11.0889
10.9739	10.9999
11.1046	11.0767
11.2169	11.2533
10.9253	10.9323
11.8573	11.7814
11.8975	12.0089
11.7481	11.7388
11.7413	11.7534
11.5595	11.6031
11.504	11.4331
11.7532	11.7757
11.6335	11.6201
11.795	11.6925
11.5934	11.5989
11.782	11.6988
11.5581	11.6233
11.5464	11.4781
11.7711	11.7409
11.7575	11.665
11.629	11.6495
11.4613	11.5646
11.3832	11.2844
11.579	11.5979
11.6598	11.7326
11.4351	11.391
11.4456	11.4463
11.3527	11.4929
11.3279	11.5122
11.3474	11.3147
11.6579	11.7581
11.5688	11.501
11.427	11.4127
11.5492	11.5823
11.5106	11.5498
11.38	11.4107
11.7586	11.9839
11.546	11.5487
11.7456	11.8759
11.4748	11.4843
11.3034	11.3589
11.3688	11.3579
11.3395	11.3179
11.6899	11.3996
11.4649	11.3777
11.2467	11.2255
11.3705	11.3826
11.4287	11.5201
11.261	11.2924
11.2586	11.2464
11.5918	11.6152
11.4955	11.3748
11.2734	11.2983
11.6038	11.8941
11.4229	11.2963
11.3459	11.3257
11.1521	11.2095
11.4118	11.5333
11.5559	11.3169
11.2683	11.2695
11.2861	11.2693
11.1563	11.1661
11.0917	11.0867
11.1455	11.1405
11.2048	11.2274
11.4403	11.6902
11.0613	11.0773
11.5091	11.5036
11.0493	11.0286
11.1986	11.1076
10.9969	10.996
11.2554	11.0735
11.3761	11.7387
10.9872	10.9886
11.1169	11.0512
11.1587	11.0542
10.9988	10.9981
11.1718	11.3426
11.2758	11.4608
10.9056	10.8344
11.268	11.3832
11.3599	11.5068
10.9802	10.9772
11.3018	11.1241
11.0025	11.0117
10.9097	10.8289
10.9975	10.9982
11.2648	11.1165
10.8078	10.8628
11.155	11.3554
10.8525	10.8664
10.9086	10.9274
10.8131	10.8967
11.1672	11.3669
10.9606	10.9919
10.6952	10.8858
10.6745	10.6057
10.5816	10.3601
10.6071	10.4228
10.2562	10.5825
10.4314	10.7072
10.4462	10.2341
10.152	10.2526
10.16	10.7041
9.8806	10.1617
12.717	12.0617
12.8138	12.2092
12.772	13.365
12.8693	12.5301
12.7803	12.4986
12.7422	12.9661
12.9606	12.105
13.128	13.2915
12.8464	13.0079
13.1182	12.8554
12.7175	11.9346
12.6797	13.753
13.0536	13.1335
12.7523	13.1495
12.8143	13.4356
12.9204	12.6732
12.8092	13.1517
13.0522	13.0494
12.7687	13.8921
12.7652	13.0817
12.6477	11.371
12.7506	12.2367
12.7074	12.6383
12.7824	12.7598
12.9117	12.5711
13.0587	12.9265
12.6761	12.2225
12.8895	12.8349
12.8561	12.85
13.0284	13.3353
12.7926	12.5868
12.8884	13.2117
13.0734	12.7432
12.7436	13.6176
12.4901	12.8368
12.7671	13.087
12.3888	12.962
12.5534	11.8438
12.34	11.7933
12.1897	12.6088
12.3149	12.2876
12.2775	12.0623
12.2549	12.7779
12.5858	12.5841
12.368	12.1871
12.3503	12.3096
12.0689	11.9852
12.3213	10.9425
12.1987	13.2197
12.3119	12.1844
12.4232	11.1367
12.0727	12.2301
12.0292	12.0628
12.1726	11.9717
12.1458	11.6958
12.3691	12.3189
11.9595	12.0364
12.2382	11.9413
12.1219	12.0957
12.0632	11.7208
12.3241	13.278
12.0992	12.3213
12.2822	13.2749
12.332	12.3866
11.8854	12.4461
12.1789	12.0543
12.1991	12.3486
12.1195	11.8249
12.1018	10.9718
11.9341	11.7328
11.9861	11.908
12.2216	12.3904
11.9062	12.2953
11.8278	12.1461
11.8138	11.4159
12.0883	11.7654
11.8993	10.9096
11.7662	11.8754
11.8287	12.6294
12.2152	12.2455
11.8426	10.9449
11.7954	12.8103
11.9494	12.1085
12.0334	11.3976
11.9425	11.7676
11.8347	11.6361
12.0394	12.1441
11.8539	12.0814
12.0013	11.9787
11.7513	11.8509
11.9084	11.2449
12.0057	12.0276
12.0206	11.9158
11.7522	12.452
11.6701	10.4062
11.9706	11.9686
11.6466	10.8678
11.6824	11.1182
11.8958	12.2665
11.644	11.2437
13.4653	13.911
13.6254	13.2203
13.317	13.0563
13.2466	13.6204
13.2789	13.1059
13.3656	13.6856
13.3795	13.7042
13.3518	13.5189
13.27	13.0516
12.9992	12.9994
12.8712	13.1301
12.8872	13.2783
13.1582	13.6959
12.9582	12.8904
13.2712	13.5756
13.1216	13.4424
12.8461	13.1482
12.8904	13.0342
13.1192	13.2563
13.1654	13.5555
12.9902	13.004
13.042	13.0279
12.6894	12.6492
12.799	13.1874
12.904	12.7848
12.6169	11.9575
12.8821	13.8276
12.7312	13.562
12.9672	12.718
12.871	13.1559
12.7662	12.2613
12.8525	12.7859
12.7997	12.4797
12.8281	12.3211
12.4595	12.0183
12.4939	11.4234
12.4027	12.6931
12.8556	12.771
12.5661	12.9255
12.7524	12.6913
12.5292	12.6459
12.4035	11.4193
12.3061	12.6701
12.495	12.2948
12.4056	11.4931
12.7532	12.8457
12.5469	12.5741
12.6604	11.3005
12.5991	12.3743
12.5115	11.9605
12.634	12.1163
12.2038	12.242
12.1474	12.038
12.6095	12.5444
12.3498	12.4783
12.2397	12.7919
12.1136	12.0333
12.3814	11.9352
12.258	12.6186
12.5594	12.2341
12.5692	12.5587
12.446	12.6147
12.3391	12.33
12.2006	11.2706
12.1743	12.0947
12.156	12.7437
12.4116	12.4494
12.0521	12.2691
12.2505	12.9507
12.4225	12.3302
12.0468	13.6277
12.2153	11.6892
12.3085	12.0783
12.1889	11.7602
12.0946	11.0665
12.2749	12.2527
12.3769	12.2399
12.054	12.6262
12.1698	12.0026
12.2102	12.5627
12.3569	12.336
12.0924	11.9644
12.1849	11.9879
12.3743	12.2972
12.3295	12.3012
11.9804	12.6007
12.0839	11.8468
12.2565	11.378
12.4077	12.8602
12.1119	11.9692
12.3566	11.9216
12.3066	12.6447
12.1579	12.127
12.2193	12.2662
12.213	12.6416
12.3074	13.0622
12.0378	13.2908
12.1963	12.4217
12.1347	12.5792
12.0412	12.1355
13.9586	13.6229
14.307	14.0782
14.2025	14.072
14.217	14.0576
14.02	14.0355
14.2232	14.1723
14.0433	14.0102
14.2564	14.4644
14.2785	14.31
13.8781	13.9362
14.2173	14.0962
13.9179	13.9627
14.1638	13.919
13.9158	13.9657
13.8095	13.5271
13.9073	13.98
13.8267	13.8707
14.0564	13.9708
13.7738	13.4111
13.9225	13.9885
13.9933	13.9733
13.8001	14.0164
13.9903	13.9519
14.0542	14.263
13.7514	13.5525
14.1059	13.7229
13.7852	13.4759
14.1241	13.7723
13.9114	13.9234
13.8701	13.7992
13.6212	13.4197
14.0474	13.7119
13.7258	13.8084
13.7127	13.4529
13.7638	13.8371
13.7529	13.9297
13.872	13.8627
13.7109	13.6789
13.7144	13.4825
13.5152	13.8518
13.9115	13.9419
13.8833	13.8703
13.7045	14.1505
13.472	13.0222
13.6565	14.0907
13.867	13.8737
13.7326	13.9298
13.8521	13.791
13.5269	13.6749
13.459	13.1956
13.6992	13.5838
13.6688	13.659
13.4934	13.4857
13.7271	13.9849
13.5	13.39
13.4619	13.8161
13.8103	13.834
13.7584	13.6804
13.4688	13.2843
13.4538	13.4219
13.8075	13.844
13.7876	13.7735
13.6032	13.8148
13.4848	13.5855
13.3679	12.9257
13.5173	13.0919
13.4689	13.7042
13.6852	13.7752
13.657	13.5008
13.3973	13.3836
13.5537	13.5629
13.5683	13.6057
13.5622	13.4095
13.6236	13.3942
13.4366	13.0709
13.5773	13.5787
13.2556	13.0949
13.6948	13.7251
13.2666	13.3227
13.4895	13.7117
13.5427	13.5941
13.2685	13.0251
13.3726	13.5769
13.7002	13.6173
13.2306	12.8166
13.6325	13.6272
13.419	13.3643
13.2385	13.6355
13.4105	13.2018
13.5685	13.6433
13.4183	13.7754
13.5807	13.5708
13.1884	12.6358
13.5833	13.5817
13.5705	13.5572
13.6218	13.5228
13.5236	13.5631
13.2233	13.3169
13.151	13.3126
13.5537	13.503
14.5045	14.2221
14.6886	14.6024
14.4655	14.5404
14.684	14.4634
14.305	14.5342
14.4051	14.3387
14.2454	14.6444
14.5019	14.3022
14.2242	14.4701
14.4046	14.4757
14.5508	14.562
14.2586	14.1787
14.5471	14.9446
14.5632	14.7672
14.1858	14.0474
14.4025	14.478
14.1612	14.2161
14.6162	14.9284
14.6325	14.8856
14.5621	14.3586
14.2509	14.0019
14.2519	14.1777
14.4668	14.4156
14.3217	14.3032
14.1378	14.1012
14.3632	14.3357
14.3219	14.3165
14.3954	14.4819
14.2356	14.0007
14.3687	14.3279
14.1399	14.4212
14.5289	14.3018
14.39	14.5071
14.1222	14.0983
14.0857	14.3831
14.3587	14.3869
14.1816	13.8372
14.4281	14.2387
14.5444	14.8954
14.3112	14.322
14.4048	14.3165
14.3269	14.3017
14.2407	14.1646
14.2276	14.1534
14.3886	14.4829
14.3425	14.3724
14.3419	14.3554
14.4431	14.0523
14.2638	14.2894
14.3092	14.3081
14.4651	14.2958
14.4346	14.2631
14.1103	14.3294
14.3216	14.3517
14.1825	14.368
14.1306	13.893
14.4019	14.364
14.0421	14.3002
14.1233	14.545
14.1459	14.3196
14.0072	14.0816
14.1393	14.0047
14.1095	13.8513
14.0863	13.9039
14.0563	13.8481
14.2916	14.2739
14.3501	14.5476
14.064	13.6905
14.1049	13.9672
14.2455	14.2602
14.1427	14.2984
14.2046	14.1803
14.164	14.2304
14.3072	14.1652
14.2569	14.249
14.2026	14.1209
13.9709	13.703
14.387	14.4372
14.1503	14.2564
14.0201	13.6881
14.0329	13.7659
14.1996	14.2771
14.1038	14.2652
14.196	14.1581
13.9904	14.1248
14.1254	13.8562
14.0769	13.9908
13.979	13.7565
14.2719	14.1907
13.9741	13.8107
14.0149	14.325
13.92	14.219
14.3439	14.4405
14.0437	14.1927
14.0562	13.7948
14.0096	14.0122
14.115	14.3247
14.028	14.3225
14.0067	14.1701
14.0509	14.1802
14.3253	14.7532
14.5977	14.7266
14.6309	14.7696
14.3555	14.0362
14.4839	14.3799
14.6511	14.785
14.5698	14.4243
14.7822	15.0738
14.5204	14.503
14.3741	14.6407
14.7139	15.1412
14.7242	14.8001
14.6622	14.6956
14.6935	14.5533
14.416	14.3737
14.4008	14.3677
14.7877	15.0576
14.6824	15.0199
14.664	14.6698
14.6428	14.3611
14.4833	14.4832
14.5659	14.3833
14.4643	14.4362
14.3811	14.392
14.6193	14.9269
14.3628	14.3005
14.4113	14.4587
14.6451	14.7642
14.5623	14.5975
14.6565	14.2794
14.5157	14.5515
14.3103	14.4707
14.766	14.5546
14.7119	14.4117
14.4663	14.4675
14.5204	14.4796
14.7029	14.3925
14.7198	14.4746
14.407	14.3131
14.4393	14.4128
14.3525	14.3652
14.7022	14.4018
14.5382	14.633
14.7689	15.0737
14.6463	14.5459
14.3596	14.246
14.316	14.1241
14.3483	14.292
14.3774	14.4624
14.7441	14.3914
14.4089	14.3821
14.5145	14.495
14.3691	14.3509
14.4012	14.3609
14.5815	14.9076
14.507	14.3309
14.6721	14.4614
14.5013	14.4964
14.3368	14.136
14.4561	14.4328
14.4143	14.4254
14.5565	14.399
14.2753	13.9758
14.5321	14.6078
14.6174	14.9865
14.5266	14.3141
14.7311	15.0981
14.5621	14.2961
14.3535	14.4348
14.6185	14.5619
14.4985	14.4583
14.5403	14.4996
14.4015	14.3993
14.5734	14.7961
14.4619	14.4303
14.3713	14.3757
14.4552	14.3695
14.2883	14.5884
14.4134	14.445
14.5093	14.2169
14.4663	14.341
14.4552	14.4341
14.701	14.4692
14.3167	14.4486
14.642	14.8453
14.6085	14.7509
14.2684	14.0974
14.283	14.1413
14.4571	14.3123
14.4357	14.5536
14.4157	14.3889
14.4108	14.3455
14.3627	14.3653
14.4502	14.3409
14.4035	14.4899
14.3656	14.3614
14.4729	14.3364
14.6006	14.6295
14.6	14.3911
14.6535	14.8912
14.394	14.6804
14.6856	14.7092
14.5222	14.7313
14.7515	14.855
14.6153	14.6088
14.3428	14.4325
14.3586	14.6363
14.5589	14.5557
14.4733	14.5795
14.5089	14.4989
14.3874	14.1799
14.5372	14.6108
14.4069	14.1435
14.4242	14.226
14.4393	14.2959
14.4377	14.7235
14.8005	14.4666
14.7191	14.7009
14.7194	14.4294
14.5184	14.6878
14.4371	14.6101
14.7503	14.4636
14.6685	14.6457
14.6229	14.6045
14.5435	14.5324
14.5437	14.5347
14.452	14.0536
14.5984	14.633
14.6708	14.8978
14.6907	14.7453
14.4615	14.6334
14.6084	14.5488
14.6053	14.5615
14.4542	14.5833
14.6031	14.6473
14.7193	14.987
14.7989	14.9841
14.7502	14.4898
14.7932	14.5208
14.7479	14.394
14.715	14.6323
14.6477	14.7997
14.4987	14.4067
14.398	14.6911
14.6543	14.6107
14.7636	14.6337
14.3681	14.3568
14.5927	14.6049
14.7169	14.9181
14.3451	14.5198
14.556	14.5477
14.4429	14.2701
14.6827	14.6602
14.6215	14.3719
14.4519	14.499
14.8154	14.5472
14.7	14.3615
14.4039	14.3238
14.6967	14.9834
14.654	14.3621
14.7385	14.8409
14.4618	14.5068
14.5354	14.5206
14.7957	14.8447
14.6676	14.6496
14.5589	14.6049
14.3421	14.403
14.3565	13.9469
14.518	14.5179
14.4577	14.5064
14.5434	14.5734
14.5805	14.7202
14.7724	14.42
14.4728	14.4126
14.3897	14.1216
14.8268	14.5589
14.434	14.3843
14.7556	14.5251
14.5453	14.4501
14.8052	14.4679
14.4788	14.4488
14.8122	14.5897
14.3645	14.582
14.4322	14.2669
14.4885	14.4846
14.7534	14.7885
14.6198	14.768
14.426	14.5497
14.4552	14.4647
14.6278	14.6561
14.6054	14.3047
14.4929	14.5109
14.5714	14.6201
14.4227	14.3425
14.4971	14.4529
14.4489	14.4379
14.5708	14.8886
14.4708	14.4662
14.3817	14.255
14.4927	14.5038
14.587	14.7823
14.7819	14.9613
14.4998	14.9525
14.3906	14.6485
14.3709	14.5866
14.7106	14.5888
14.7494	14.9578
14.7325	14.5447
14.7857	14.9709
14.8053	15.0916
14.5499	14.8011
14.633	14.6401
14.4776	14.4086
14.6367	14.6339
14.4999	14.3894
14.4106	14.1667
14.5291	14.4911
14.4457	14.2263
14.8325	14.6015
14.777	14.9841
14.556	14.5318
14.4673	14.148
14.4654	14.1831
14.5982	14.569
14.5856	14.6686
14.73	14.9998
14.7156	14.7173
14.4773	14.7343
14.8262	15.0166
14.6501	14.7117
14.7856	14.7705
14.7185	14.6679
14.4084	14.532
14.5746	14.5039
14.6438	14.6205
14.6249	14.5771
14.4709	14.1878
14.5287	14.3813
14.5406	14.4233
14.3846	14.0477
14.4307	14.3164
14.5167	14.5966
14.5401	14.6419
14.6194	14.6403
14.5076	14.4338
14.574	14.5534
14.637	14.6961
14.5821	14.5469
14.6112	14.6577
14.468	14.163
14.8172	14.5492
14.4626	14.3466
14.5639	14.6102
14.4206	14.6123
14.6303	14.6242
14.6636	14.702
14.8137	14.4323
14.8047	14.5737
14.5499	14.5465
14.4279	14.591
14.6111	14.6095
14.4084	14.2619
14.7435	14.5337
14.8052	14.815
14.6373	14.7145
14.6455	14.5421
14.5411	14.515
14.8046	14.5671
14.7826	14.6075
14.6561	14.494
14.8231	14.538
14.6541	14.616
14.425	14.3385
14.4152	14.5769
14.4861	14.4421
14.5579	14.5564
14.4256	14.2644
14.7063	14.5615
14.6919	14.6339
14.6919	14.4052
14.4105	14.7961
14.6302	14.4114
14.7055	14.8181
14.6709	14.8972
14.6651	14.9018
14.6969	14.3569
14.7644	15.0062
14.5878	14.5412
14.6725	14.5037
14.628	14.538
14.6171	14.3892
14.3827	14.1058
14.524	14.5209
14.5975	14.7213
14.6274	14.6165
14.6833	14.7536
14.5335	14.5766
14.502	14.4935
14.6071	14.325
14.4469	14.5794
12.7985	12.9838
12.8026	12.7423
12.916	13.1922
13.0822	13.5891
13.0488	13.6238
12.7823	12.6929
13.0458	12.733
12.7101	12.7093
12.9011	12.5862
12.723	12.5137
12.9749	13.3284
12.8608	13.0976
12.5017	12.4746
12.652	12.6226
12.7004	12.7432
12.4617	12.4773
12.615	12.5321
12.5668	12.6436
12.6901	12.8413
12.6766	12.6878
12.4546	12.5028
12.3699	12.3599
12.6102	12.8507
12.6362	12.3777
12.2952	12.2101
12.4257	12.4028
12.3801	12.3811
12.5178	12.6164
12.5867	12.4473
12.5935	12.4039
12.6288	12.648
12.26	12.2156
12.2639	12.2221
12.386	12.4384
12.2846	12.278
12.578	12.5503
12.2954	12.2949
12.4377	12.4627
12.3269	12.2897
12.4073	12.4438
12.4443	12.5093
12.5751	12.2044
12.2859	12.2752
12.2591	12.2478
12.5256	12.4341
12.5123	12.5016
12.1868	12.1686
12.3726	12.5045
12.6293	12.1791
12.4585	12.5072
12.4101	12.523
12.5229	12.5913
12.5009	12.2501
12.4604	12.7039
12.1985	12.1842
12.0243	12.0849
12.2422	12.2335
12.3024	12.218
12.3437	12.5643
11.9209	11.8033
12.2956	12.0834
12.3547	12.4617
11.983	12.0948
12.2433	12.4341
12.3295	12.6087
12.2213	12.1454
12.1669	12.2013
12.23	12.1502
12.1341	12.0676
12.3003	12.2389
11.976	11.9512
11.7912	11.7883
11.9648	12.0063
11.9258	11.9024
11.7853	11.8178
11.8082	11.8121
11.7929	11.7275
11.7557	11.779
12.1072	11.9726
11.8699	11.9369
11.7565	11.9225
12.0737	12.1838
11.5926	11.4091
11.8426	11.7653
11.7858	11.8091
11.752	11.8967
11.6148	11.765
11.8392	11.7871
12.0053	11.9985
11.7191	11.6717
11.5671	11.5156
11.5637	11.285
11.656	11.4678
11.913	11.9385
11.7111	11.6502
11.6926	11.8314
11.8406	11.8408
11.7051	11.8202
11.9086	11.9484
11.8846	11.875
[truncated: 2,631 more rows]

[truncated: 10 more sheets: Figure 5c, Figure 5d, Figure 5e, Figure 6a, Figure 6b, Figure 6c, Figure 6d, Figure 7c, Figure 7f, Figure 7g]
